# Supplementary material for: A hundred species, mostly new—first assessment of ribbon worm diversity and distribution in Oman
Source: PeerJ. 2025 May 28;13:e19438. doi: 10.7717/peerj.19438 (PMC12126093; doi:10.7717/peerj.19438)
Supplement: Supplemental Information 2 [file peerj-13-19438-s002.fas]

>NOMAN112-23|Arctostemma sp. SMOM032|BOMAN_11552|1258||offshore from Al Mouj golf course|OM22_086|BOLD:AFA8791|PP834669
CTGGTGCTTTACTGGGAGATGATCAGTTATATAATGTTATTGTAACTGCTCATGCTTTTGTAATAATTTTTTTTTTAGTGATGCCTGTTATAATTGGGGGTTTTGGAAATTGGTTGGTGCCTTTAATGCTTGGTGCCCCAGATATGGCTTTTCCTCGGATGAATAATATGAGGTTCTGGTTGTTGCCCCCTGCATTAATTCTTCTTCTCTCTTCCGGTGTTGTAAAGAGTGGTGCTGGGACTGGCTGGACTGTTTATCCTCCTTTGGCTAAAAATGTTGCTCATGCAGGAGGTTCTGTGGATTTGGCTATTTTTTCTCTTCATCTTGCTGGTGTTTCGTCTATTTTAGGTGCTATTAATTTTATTACTACTATTATTAATATGCGGTGATATGGTATGCAGATGGAGCGTTTATCTCTGTTTGTTTGGTCTGTGAAAATTACTGCTGTTTTACTTTTGTTGTCTCTACCTGTTTTGGCTGGTGCAATTACTATATTGTTAACTGATCGAAATTTTAATACTTCTTTTTTTGATCCTGCTGGAGGTGGGGACCCAATTCTTTATCAGCATCTTTTT
>NOMAN298-24|Arctostemma sp. SMOM032|BOMAN_11558|1325||offshore from Al Mouj golf course|OM22-86|BOLD:AFA8791|PP834670
TTCTTTATATTTTTTGTTTGGTGTTTGGTCTGGGTTAGTTGGGACTGCTTTAAGRCTATTGATTCGTGCTGAGCTAGGTCAGCCTGGTGCTTTACTGGGAGATGATCAGTTATATAATGTTATTGTAACTGCTCATGCTTTTGTAATAATTTTTTTTTTAGTGATGCCTGTTATAATTGGTGGTTTTGGAAATTGGTTGGTGCCTTTAATGCTTGGTGCCCCAGATATGGCTTTTCCTCGGATGAATAATATGAGGTTCTGGTTATTGCCCCCTGCATTAATTCTTCTTCTCTCTTCCGGTGCTGTAGAGAGTGGTGCCGGGACTGGTTGGACTGTTTATCCTCCTTTGGCCAGAAATGTTGCTCATGCAGGAGGTTCTGTGGATTTGGCTATTTTTTCTCTTCATCTTGCTGGTGTTTCTTCTATTTTAGGTGCTATTAATTTTATTACTACTATTATTAATATGCGGTGATATGGTATGCAGATGGAGCGTTTGTCTCTGTTTGTTTGGTCTGTGAAAATTACTGCTGTTTTACTTTTGTTGTCTCTACCTGTTTTGGCTGGTGCAATTACTATATTGTTAACTGATCGAAATTTTAATACTTCTTTTTTTGATCCTGCTGGAGGTGGGGACCCAATTCTTTATCAGCATCTTTTT
>NOMAN299-24|Arctostemma sp. SMOM032|BOMAN_11559|1272||offshore from Al Mouj golf course|OM22-86|BOLD:AFA8791|PP834668
TTCTTTATATTTTTTGTTTGGTGTTTGGTCTGGGTTAGTTGGGACTGCTTTAAGACTATTGATTCGTGCTGAGCTAGGTCAGCCTGGTGCTTTACTGGGAGATGATCAGTTATATAATGTTATTGTAACTGCTCATGCTTTTGTAATAATTTTTTTTTTAGTGATGCCTGTTATAATTGGTGGTTTTGGAAATTGGTTGGTGCCTTTAATGCTTGGTGCCCCAGATATGGCTTTTCCTCGGATGAATAATATGAGGTTCTGGTTGTTGCCCCCTGCATTAATTCTTCTTCTCTCTTCCGGTGCTGTAGAGAGTGGTGCCGGGACTGGCTGGACTGTTTATCCTCCTTTGGCCAGAAATGTTGCTCATGCAGGAGGTTCTGTGGATTTGGCTATTTTTTCTCTTCATCTTGCTGGTGTTTCGTCTATTTTAGGTGCTATTAATTTTATTACTACTATTATTAATATGCGGTGATATGGTATGCAGATGGAGCGTTTGTCTCTGTTTGTTTGGTCTGTGAAAATTACTGCTGTTTTACTTTTGTTGTCTCTACCTGTTTTGGCTGGTGCAATTACTATATTGTTAACTGATCGAAATTTTAATACTTCTTTTTTTGATCCTGCTGGAGGTGGGGACCCAATTCTTTATCAGCATCTTTTT
>NOMAN300-24|Arctostemma sp. SMOM032|BOMAN_11560|1173||offshore from Al Mouj golf course|OM22-86|BOLD:AFA8791|PP834667
GGTTTTGGAAATTGGTTGGTGCCTTTAATGCTTGGTGCCCCAGATATGGCTTTTCCTCGGATGAATAATATGAGGTTCTGGTTGTTGCCCCCTGCATTAATTCTTCTTCTCTCTTCCGGTGCTGTAGAGAGTGGTGCCGGGACTGGTTGGACTGTTTATCCTCCTTTGGCCAGAAATGTTGCTCATGCAGGAGGTTCTGTGGATTTGGCTATTTTTTCTCTTCATCTTGCTGGTGTTTCGTCTATTTTAGGTGCTATTAATTTTATTACTACTATTATTAATATGCGGTGATATGGTATGCAGATGGAGCGTTTGTCTCTGTTTGTTTGGTCTGTGAAAATTACTGCTGTTTTACTTTTGTTGTCTCTACCTGTTTTGGCTGGTGCAATTACTATATTGTTAACTGATCGAAATTTTAATACTTCTTTTTTTGATCCTGCTGGAGGTGGGGACCCAATTCTTTATCAGCATCTTTTTTGGTTTTTTGGTCATCCTGAGGTTTATATTCTTATTCTT
>NOMAN201-23|Baseodiscus cf. insignis|BOMAN_07036|1046||Qinqari Bay, 10 km W of Sadan|OM22_012|BOLD:AFJ0636|PP834677
AACTCTCTATTTTCTTTTTGGTATTTGATCTGGTTTGGTTGGAACGGGTTTAAGTATATTGATTCGTGCTGAATTAGGTCAGCCAGGGGCTCTTTTAGGAGATGATCAGCTTTACAATGTTATTGTTACTGCTCATGCTTTTGTTATGATTTTTTTTCTTGTGATGCCTGTTATGATTGGTGGCTTTGGTAATTGACTTGTCCCTTTAATGTTGGGGGCTCCTGATATGGCTTTTCCTCGGATGAATAATATGAGTTTTTGGTTGTTGCCGCCTTCTTTGGCTCTTCTTTTATCTTCTGCGGCTGTTGAGAGGGGGGCTGGTACTGGCTGGACTGTTTATCCTCCTCTTTCTGGTAACATTGCGCATGCTGGGGGGTCTGTTGATCTGGCTATTTTTTCTTTGCATCTTGCTGGTATCTCCTCTATTTTAGGAGCTATTAATTTTATTACTACTGTTGTGAATATGCGTTGGCGTGGTCTTCAGTTTGAGCGGCTTCCCCTTTTTGTGTGGTCTGTTAAGATTACTGCAATTTTGTTGCTTCTTTCTTTACCTGTTCTTGCTGGGGCTATTACTATGTTGTTGACTGATCGTAATTTTAATACTGCTTTTTTTGATCCTGCTGGAGGAGGGGATCCTATTTTATATCAGCATTTGTTTTGATTTTTTGGACATCCTGAGG
>NOMAN216-23|Baseodiscus cf. insignis|BOMAN_09070|1151||Mirbat, Bavaria Reef|OM22_039|BOLD:AFJ0636|PP834673
AACTCTCTATTTTCTTTTTGGTATTTGATCTGGTTTGGTTGGAACGGGTTTAAGTATATTGATTCGTGCTGAGTTAGGTCAGCCAGGGGCTCTTTTAGGAGATGATCAGCTTTACAATGTTATTGTTACTGCTCATGCTTTTGTTATGATTTTTTTTCTTGTGATGCCTGTTATGATTGGTGGCTTTGGTAATTGACTTGTCCCTTTAATGTTGGGGGCTCCTGATATGGCTTTTCCTCGGATGAATAATATGAGTTTTTGGTTGTTGCCGCCTTCTTTGGCTCTTCTTTTATCTTCTGCGGCTGTTGAGAGGGGGGCTGGTACTGGCTGGACTGTTTATCCTCCTCTTTCTGGTAACATTGCGCATGCTGGGGGGTCTGTTGATCTGGCTATTTTTTCTTTGCATCTTGCTGGTATCTCCTCTATTTTAGGAGCTATTAATTTTATTACTACTGTTGTGAATATGCGTTGGCGTGGTCTTCAGTTTGAGCGGCTTCCCCTTTTTGTGTGGTCTGTTAAGATTACTGCAATTTTGTTGCTTCTTTCTTTACCTGTTCTTGCTGGGGCTATTACTATGTTGTTGACTGATCGTAATTTTAATACTGCTTTTTTTGATCCTGCTGGAGGAGGGGATCCTATTTTATATCAGCATTTG
>NOMAN219-23|Baseodiscus cf. insignis|BOMAN_09093|1158||Mirbat, Around the corner from Chinese Wreck|OM22_052|BOLD:AFJ0636|PP834674
AACTCTCTATTTTCTTTTTGGTATTTGATCTGGTTTGGTTGGAACGGGTTTAAGTATATTGATTCGTGCTGAGTTAGGTCAGCCAGGGGCTCTTTTAGGAGATGATCAGCTTTACAATGTTATTGTTACTGCTCATGCTTTTGTTATGATTTTTTTTCTTGTGATGCCTGTTATGATTGGTGGCTTTGGTAATTGACTTGTCCCTTTAATGTTGGGGGCTCCTGATATGGCTTTTCCTCGGATGAATAATATGAGTTTTTGGTTGTTGCCGCCTTCTTTGGCTCTTCTTTTATCTTCTGCGGCTGTTGAGAGGGGGGCTGGTACTGGCTGGACTGTTTATCCTCCTCTTTCTGGTAACATTGCGCATGCTGGGGGGTCTGTTGATCTGGCTATTTTTTCTTTGCATCTTGCTGGTATCTCCTCTATTTTAGGAGCTATTAATTTTATTACTACTGTTGTGAATATGCGTTGGCGTGGTCTTCAGTTTGAGCGGCTTCCCCTTTTTGTGTGGTCTGTTAAGATTACTGCAATTTTGTTGCTTCTTTCTTTACCTGTTCTTGCTGGGGCTATTACTATGTTGTTGACTGATCGTAATTTTAATACTGCTTTTTTTGATCCTGCTGGAGGAGGGGATCCTATTTTATATCAGCA
>NOMAN220-23|Baseodiscus cf. insignis|BOMAN_09094|1159||Mirbat, Around the corner from Chinese Wreck|OM22_052|BOLD:AFJ0636|PP834676
AACTCTCTATTTTCTTTTTGGTATTTGATCTGGTTTGGTTGGAACGGGTTTAAGTATATTGATTCGTGCTGAGTTAGGTCAGCCAGGGGCTCTTTTAGGAGATGATCAGCTTTACAATGTTATTGTTACTGCTCATGCTTTTGTTATGATTTTTTTTCTTGTGATGCCTGTTATGATTGGTGGCTTTGGTAATTGACTTGTCCCTTTAATGTTGGGGGCTCCTGATATGGCTTTTCCTCGGATGAATAATATGAGTTTTTGGTTGTTGCCGCCTTCTTTGGCTCTTCTTTTATCTTCTGCGGCTGTTGAGAGGGGGGCTGGTACTGGCTGGACTGTTTATCCTCCTCTTTCTGGTAACATTGCGCATGCTGGGGGGTCTGTTGATCTGGCTATTTTTTCTTTGCATCTTGCTGGTATCTCCTCTATTTTAGGAGCTATTAATTTTATTACTACTGTTGTGAATATGCGTTGGCGTGGTCTTCAGTTTGAGCGGCTTCCCCTTTTTGTGTGGTCTGTTAAGATTACTGCAATTTTGTTGCTTCTTTCTTTACCTGTTCTTGCTGGGGCTATTACTATGTTGTTGACTGATCGTAATTTTAATACTGCTTTTTTTGATCCTGCTGGGGGAGGGGATCCTATTTTATATCAGCATTTGTTT
>NOMAN266-23|Baseodiscus cf. insignis|BOMAN_16381|1395|||MASA_066|BOLD:AFJ0636|PP834675
CGGGTTTAAGTATATTGATTCGTGCTGAGTTAGGTCAGCCAGGGGCTCTTTTAGGAGATGATCAGCTTTACAATGTTATTGTTACTGCTCATGCTTTTGTTATGATTTTTTTTCTTGTGATGCCTGTTATGATTGGTGGCTTTGGTAATTGACTTGTCCCTTTAATGTTGGGGGCTCCTGATATGGCTTTTCCTCGGATGAATAATATGAGTTTTTGGTTGTTGCCGCCTTCTTTGGCTCTTCTTTTATCTTCTGCGGCTGTTGAGAGGGGGGCTGGTACTGGCTGGACTGTTTATCCTCCTCTTTCTGGTAACATTGCGCATGCTGGGGGGTCTGTTGATCTGGCTATTTTTTCTTTGCATCTTGCTGGTATCTCCTCTATTTTAGGAGCTATTAATTTTATTACTACTGTTGTGAATATGCGTTGGCGTGGTCTTCAGTTTGAGCGGCTTCCCCTTTTTGTGTGGTCTGTTAAGATTACTGCAATTTTGTTGCTTCTTTCTTTACCTGTTCTTGCTGGGGCTATTACTATGTTGTTGACTGATCGTAATTTTAATACTGCTTTTTTTGATCCTGCTGGAGGAGGGGATCCTATTTTATATCAGCATTTGTTTTGA
>NOMAN174-23|Baseodiscus hemprichii|BOMAN_08268|1147||Mirbat, Roshan Resort shore and shallows|OM22_026|BOLD:ADW6007|PP834672
TTTCTTTTTGGTATTTGATCTGGTCTTGTTGGAACGGGTTTAAGTATATTAATTCGAGCGGAATTGGGGCAGCCAGGGGCTTTACTTGGTGACGACCAGCTTTATAATGTTATTGTAACTGCCCATGCTTTTGTGATGATTTTTTTTCTCGTTATACCTGTTATAATTGGGGGCTTCGGAAACTGATTGGTTCCTTTGATGTTGGGGGCTCCTGATATGGCCTTCCCTCGAATAAATAATATGAGGTTTTGATTATTGCCCCCTTCTTTAACTCTTCTTCTGTCTTCTGCTGCTGTTGAAAGTGGTGCCGGAACTGGGTGGACGGTTTACCCTCCTCTTTCTAGAAATGTGGCGCACGCTGGGGGATCCGTTGATCTGGCAATTTTTTCTTTACATCTTGCTGGTGTCTCTTCTATTTTAGGAGCTATTAATTTCATTACCACCGTTATTAATATGCGATGGCGAGGCCTTCAGTTTGAGCGTCTTCCCCTTTTTGTGTGGTCTGTAAAAATTACTGCAATCTTGTTGTTACTTTCTCTTCCGGTTTTGGCAGGAGCTATTACCATGCTGTTGACGGATCGTAATTTTAATACTTCCTTTTTTGATCCCNCTGGAGGAGGGGATCCAATTTTGTACCAGCACCTTTTT
>NOMAN285-24|Baseodiscus sp. SMOM101|BOMAN_06733|1033||Mirbat, Eagles Bay|OM22-06|BOLD:AGA5007|PP834671
AGCCGGGGGCTTTGCTTGGTGATGATCAACTCTATAACGTTATTGTAACTGCTCATGCTTTTGTGATGATTTTTTTCCTCGTTATGCCTGTTATAATTGGAGGCTTCGGGAACTGGTTGGTTCCTTTAATATTGGGGGCCCCTGATATGGCTTTTCCTCGAATAAACAATATGAGATTTTGATTGTTGCCTCCTTCTTTAACTCTCCTTCTGTCCTCCGCCGCTGTTGAAAGTGGTGCCGGAACTGGGTGGACGGTTTATCCTCCTCTTTCTAGAAACGTAGCGCATGCTGGGGGATCCGTTGATCTGGCAATTTTTTCTTTACATCTTGCTGGTATCTCTTCTATTTTGGGGGCTATTAATTTTATTACTACTGTTATTAATATGCGATGGCGGGGGCTTCAGTTTGAGCGTCTTCCTCTTTTTGTATGGTCCGTAAAAATTACTGCAATCTTGTTATTACTTTCTCTTCCGGTTTTAGCAGGAGCCATTACTATGCTGTTGACGGATCGTAATTTTAATACCTCCTTTTTTGACCCCGCTGGAGGAGGGGATCCAATTTTGTACCAGCATCTCTTCTGGTTTTTTGGTCACCCGGAGGTTTATATTTTGATTCTT
>NOMAN183-23|Carinoma sp. SMOM074|BOMAN_03194|925||Al Sawadi sandflat|OMAN_029|BOLD:AFA2453|PP834681
GACCTTGTATTTTCTGTTCGGTGTGTGGTCTGGTTTGGTTGGAACCGGTTTGAGCATGTTGATTCGTGCCGAGTTGGGACAGCCCGGAGCGCTTCTTGGTGATGATCATTTGTATAATGTAATTGTTACTGCCCACGCTTTTGTTATGATTTTTTTTCTTGTTATGCCTGTTATGATTGGGGGGTTTGGAAATTGGCTTGTTCCCTTGATGTTGGGAGCGCCTGATATGGCTTTTCCTCGAATGAACAATATGAGATTTTGGCTTTTACCCCCTTCTCTTCTTCTTTTACTGGCTTCCTCTATGGTCGAAAGAGGGGTGGGGACCGGCTGGACTGTTTATCCTCCTTTGTCTGGTGGTGTTTTTCATTCTGGTGGGGCTGTTGATTTAGCTATTTTTTCTTTACATCTGGCTGGAGTTTCTTCTATTTTAGGGGCAATTAACTTTATTACTACCGTTTTAAATATGCGTTGACGTGGGCTACAGCTTGAGCGTCTTCCTTTGTTTGTCTGGTCTGTAAAAATTACTGCTGTTCTTTTGTTACTGTCTCTTCCTGTTTTAGCTGGCGCTATTACTATGCTGTTGACTGACCGGAACTTAAATACTGCGTTTTTTGATCCGGCAGGTGGGGGGGATCCTATTTTGTATCAACACTTGTTC
>NOMAN184-23|Carinoma sp. SMOM074|BOMAN_03195|926||Al Sawadi sandflat|OMAN_029|BOLD:AFA2453|PP834679
GACCTTGTATTTTCTGTTCGGTGTGTGGTCTGGTTTGGTTGGAACCGGTTTGAGCATGTTGATTCGTGCCGAGTTGGGACAGCCCGGAGCGCTTCTTGGTGATGATCATTTGTATAATGTAATTGTTACTGCCCACGCTTTTGTTATGATTTTTTTTCTTGTTATGCCTGTTATGATTGGGGGGTTTGGAAATTGGCTTGTTCCCTTGATGTTGGGAGCGCCTGATATGGCTTTTCCTCGAATGAACAATATGAGATTTTGGCTTTTACCCCCTTCTCTTCTTCTTTTACTGGCTTCCTCTATGGTCGAAAGAGGGGTGGGGACCGGCTGGACTGTTTATCCTCCTTTGTCTGGTGGTGTTTTTCATTCTGGTGGGGCTGTTGATTTAGCTATTTTTTCTTTACATCTGGCTGGAGTTTCTTCTATTTTAGGGGCAATTAACTTTATTACTACCGTTTTAAATATGCGTTGACGTGGGCTACAGCTTGAGCGTCTTCCTTTGTTTGTCTGGTCTGTAAAAATTACTGCTGTTCTTTTGTTACTGTCTCTTCCTGTTTTAGCTGGCGCTATTACTATGCTGTTGACTGACCGGAACTTAAATACTGCGTTTTTTGATCCGGCAGGTGGGGGGGATCCTATTTTGTATCAACACTTGTTC
>NOMAN185-23|Carinoma sp. SMOM074|BOMAN_10499|1349||Muscat, Qurum Beach|OM22_065A|BOLD:AFA2453|PP834680
GACCTTGTATTTTCTGTTCGGTGTGTGGTCTGGTTTGGTTGGAACCGGTTTGAGCATGTTGATTCGTGCCGAGTTGGGGCAGCCCGGAGCGCTTCTTGGTGATGATCATTTGTATAATGTAATTGTTACTGCCCACGCTTTTGTTATGATTTTTTTTCTTGTTATGCCTGTTATGATTGGGGGGTTTGGAAATTGGCTTGTTCCCTTGATGTTGGGAGCGCCTGATATGGCTTTTCCTCGAATGAACAATATGAGATTTTGGCTTTTACCTCCTTCTCTTCTTCTTTTACTGGCTTCCTCTATGGTCGAAAGAGGGGTGGGGACCGGCTGGACTGTTTATCCTCCTTTGTCTGGTGGTGTTTTTCATTCTGGTGGGGCTGTTGATTTAGCTATTTTTTCTTTACATCTGGCTGGAGTTTCTTCTATTTTAGGGGCAATTAACTTTATTACTACCGTTTTAAATATGCGTTGACGTGGGCTACAGCTTGAGCGTCTTCCTTTGTTTGTCTGGTCTGTAAAAATTACTGCTGTTCTTTTGTTGCTGTCTCTTCCTGTTTTAGCTGGCGCTATTACTATGCTGTTGACTGACCGGAATTTAAATACTGCGTTTTTTGATCCGGCAGGTGGGGGGGATCCTATTTTGTATCAACACTTGTTC
>NOMAN222-23|Carinoma sp. SMOM074|BOMAN_10497|1305||Muscat, Qurum Beach|OM22_065A|BOLD:AFA2453|PP834678
GACCTTGTATTTTCTGTTCGGTGTGTGGTCTGGTTTGGTTGGAACCGGTTTGAGCATGTTGATTCGTGCCGAGTTGGGGCAGCCCGGAGCGCTTCTTGGTGATGATCATTTGTATAATGTAATTGTTACTGCCCACGCTTTTGTTATGATTTTTTTTCTTGTTATGCCTGTTATGATTGGGGGGTTTGGAAATTGGCTTGTTCCCTTGATGTTGGGAGCGCCTGATATGGCTTTTCCTCGAATGAACAATATGAGATTTTGGCTTTTACCTCCTTCTCTTCTTCTTTTACTGGCTTCCTCTATGGTCGAAAGAGGGGTGGGGACCGGCTGGACTGTTTATCCTCCTTTGTCTGGTGGTGTTTTTCATTCTGGTGGGGCTGTTGATTTAGCTATTTTTTCTTTACATCTGGCTGGAGTTTCTTCTATTTTAGGGGCAATTAACTTTATTACTACCGTTTTAAATATGCGTTGACGTGGGCTACAGCTTGAGCGTCTTCCTTTGTTTGTCTGGTCTGTAAAAATTACTGCTGTTCTTTTGTTGCTGTCTCTTCCTGTTTTAGCTGGCGCTATTACTATGCTGTTGACTGACCGGAATTTAAATACTGCGTTTTTTGATCCGGCAGGTGGGGGGGATCCTATTTTGTATCAACACTTG
>NOMAN186-23|Carinoma sp. SMOM075|BOMAN_10529|1293||Al Sawadi Beach|OM22_073|BOLD:AFA2452|PP834687
GACTTTATATTTTCTGTTTGGTGTTTGATCCGGTTTGGTTGGAACTGGCTTGAGTATGCTGATTCGAGCGGAGCTCGGGCAGCCTGGGGCATTGTTGGGTGATGACCATCTTTATAATGTTATCGTCACTGCGCATGCCTTTGTTATGATTTTTTTTCTTGTAATGCCTGTTATGATTGGGGGATTTGGAAATTGGCTAGTGCCCTTAATGCTGGGGGCGCCTGATATGGCCTTTCCTCGTATGAATAACATGAGTTTTTGATTACTTCCTCCTTCTTTATTACTTTTATTGTCGTCTTCTATGGTTGAGAGGGGGGTTGGTACTGGGTGAACTGTATACCCTCCTTTGTCTGGTGGGGTTTTCCATTCTGGCGGTGCTGTAGATCTTGCTATTTTCTCTCTACATTTGGCTGGGGTGTCTTCTATTTTAGGTGCTATTAATTTTATTACTACCGTGTTGAATATGCGTTGGCGCGGGCTTCAGCTTGAGCGTTTGCCTTTGTTTGTTTGGTCTGTAAAAATTACTGCGGTCTTGTTGTTGTTGTCTTTGCCTGTTTTGGCTGGAGCTATTACTATGCTTTTAACAGATCGAAATCTTAATACTGCTTTTTTTGATCCGGCTGGGGGTGGGGATCCTATTTTGTATCAGCATTTGTTT
>NOMAN187-23|Carinoma sp. SMOM075|BOMAN_10536|1351||Al Sifah|OM22_074|BOLD:AFA2452|PP834686
GACTTTATATTTTCTGTTTGGTGTTTGATCCGGTTTGGTTGGAACTGGCTTGAGTATGCTGATTCGAGCGGAGCTCGGGCAGCCTGGGGCATTGTTGGGTGATGACCATCTTTATAATGTTATCGTCACTGCGCATGCCTTTGTTATGATTTTTTTTCTTGTAATGCCTGTTATGATTGGGGGATTTGGAAATTGGCTAGTGCCCTTAATGCTGGGGGCGCCTGATATGGCCTTTCCTCGTATGAATAACATGAGTTTTTGATTACTTCCTCCTTCTTTATTACTTTTATTATCGTCTTCTATGGTTGAGAGGGGGGTTGGTACTGGGTGAACTGTATACCCTCCTTTGTCTGGTGGGGTTTTCCATTCTGGCGGTGCTGTAGATCTTGCTATTTTCTCTCTACATTTGGCTGGGGTGTCTTCTATTTTAGGGGCTATTAATTTTATTACTACTGTGTTGAACATGCGTTGGCGCGGGCTCCAGCTTGAGCGTTTGCCTTTGTTTGTTTGGTCTGTAAAAATTACTGCGGTCTTGTTGTTGTTGTCTTTGCCTGTTTTGGCTGGGGCTATTACTATGCTTTTAACAGATCGAAATCTTAATACTGCTTTTTTTGATCCGGCTGGGGGTGGAGATCCTATTTTGTACCAGCATTTGTTT
>NOMAN188-23|Carinoma sp. SMOM075|BOMAN_11549|1280||Darsayt Beach & Fishing area|OM22_081|BOLD:AFA2452|PP834685
GACTTTATATTTTCTGTTTGGTGTTTGATCCGGTTTGGTTGGAACTGGCTTGAGTATGCTGATTCGAGCGGAGCTCGGGCAGCCTGGGGCATTGTTGGGTGATGATCATCTTTATAATGTTATCGTCACTGCGCATGCCTTTGTTATGATTTTTTTTCTTGTAATGCCTGTTATGATTGGGGGATTTGGAAATTGGCTAGTGCCCTTAATGCTGGGGGCGCCTGATATGGCCTTTCCTCGTATGAATAACATGAGTTTTTGATTACTTCCTCCTTCTTTATTACTTTTATTATCGTCTTCTATGGTTGAGAGGGGGGTTGGTACTGGGTGAACTGTATATCCTCCTTTGTCTGGCGGGGTTTTCCATTCTGGCGGTGCTGTAGATCTTGCTATTTTCTCTCTACATTTGGCTGGGGTGTCTTCTATTTTAGGGGCTATTAATTTTATTACTACTGTGTTGAATATGCGTTGGCGCGGGCTTCAGCTTGAGCGTTTGCCTTTGTTTGTTTGGTCTGTAAAAATTACTGCGGTCTTGTTGTTGTTGTCTTTGCCTGTTTTGGCTGGGGCTATTACTATGCTTTTAACAGATCGAAATCTTAATACTGCTTTTTTTGATCCGGCTGGGGGTGGGGATCCTATTTTGTACCAGCATTTGTTT
>NOMAN223-23|Carinoma sp. SMOM075|BOMAN_10537|1323||Al Sifah|OM22_074|BOLD:AFA2452|PP834688
GACTTTATATTTTCTGTTTGGTGTTTGATCCGGTTTGGTTGGAACTGGCTTGAGTATGCTGATTCGAGCGGAGCTCGGGCAGCCTGGGGCATTGTTGGGTGATGACCATCTTTATAATGTTATCGTCACTGCGCATGCCTTTGTTATGATTTTTTTTCTTGTAATGCCTGTTATGATTGGGGGATTTGGAAATTGGCTAGTGCCCTTAATGCTGGGGGCGCCTGATATGGCCTTTCCTCGTATGAATAACATGAGTTTTTGATTACTTCCTCCTTCTTTATTACTTTTATTATCGTCTTCTATGGTTGAGAGGGGGGTTGGTACTGGGTGAACTGTATACCCTCCTTTGTCTGGTGGGGTTTTCCATTCTGGCGGTGCTGTAGATCTTGCTATTTTCTCTCTACATTTGGCTGGGGTGTCTTCTATTTTAGGGGCTATTAATTTTATTACTACTGTGTTGAACATGCGTTGGCGCGGGCTTCAGCTTGAGCGTTTGCCTTTGTTTGTTTGGTCTGTAAAAATTACTGCGGTCTTGTTGTTGTTGTCTTTGCCTGTTTTGGCTGGGGCTATTACTATGCTTTTAACAGATCGAAATCTTAATACTGCTTTTTTTGATCCGGCTGGGGGTGGAGAT
>NOMAN227-23|Carinoma sp. SMOM075|BOMAN_11505|1319||Al Sifah|OM22_074|BOLD:AFA2452|PP834684
TGATCCGGTTTGGTTGGAACTGGCTTGAGTATGCTGATTCGAGCGGAGCTCGGGCAGCCTGGGGCATTGTTGGGTGATGACCATCTTTATAATGTTATCGTTACTGCGCATGCCTTTGTTATGATTTTTTTTCTTGTAATGCCTGTTATGATTGGGGGATTTGGAAATTGGCTAGTGCCCTTAATGCTGGGGGCGCCTGATATGGCCTTTCCTCGTATGAATAACATGAGTTTTTGATTACTTCCTCCTTCTTTATTACTTTTATTATCGTCTTCTATGGTTGAGAGGGGGGTTGGTACTGGGTGAACTGTATACCCTCCTTTGTCTGGTGGGGTTTTCCATTCTGGCGGTGCTGTAGATCTTGCTATTTTCTCTCTACATTTGGCTGGGGTGTCTTCTATTTTAGGGGCTATTAATTTTATTACTACTGTGTTGAACATGCGTTGGCGCGGGCTTCAGCTTGAGCGTTTGCCTTTGTTTGTTTGGTCTGTAAAAATTACTGCGGTCTTGTTGTTGTTGTCTTTGCCTGTTTTGGCTGGGGCTATTACTATGCTTTTAACAGATCGAAATCTTAATACTGCTTTTTTTGATCCGGCTGGGGGTGGAGATCCTA
>NOMAN230-23|Carinoma sp. SMOM075|BOMAN_11541|||Darsayt Beach & Fishing area|OM22_081|BOLD:AFA2452|PP834683
GACTTTATATTTTCTGTTTGGTGTTTGATCCGGTTTGGTTGGAACTGGCTTGAGTATGCTGATTCGAGCGGAGCTCGGGCAGCCTGGGGCGTTGTTGGGTGATGACCATCTTTATAATGTTATCGTCACTGCGCATGCCTTTGTTATGATTTTTTTTCTTGTAATGCCTGTTATGATTGGGGGATTTGGAAATTGGCTAGTGCCCTTAATGCTGGGGGCGCCTGATATGGCCTTTCCTCGTATGAATAACATGAGTTTTTGATTACTTCCTCCTTCTTTATTACTTTTATTATCGTCTTCTATGGTTGAGAGGGGGGTTGGTACTGGGTGAACCGTATACCCTCCTTTGTCTGGCGGGGTTTTCCATTCTGGCGGTGCTGTAGATCTTGCTATTTTCTCTCTACATTTGGCTGGGGTGTCTTCTATTTTAGGGGCTATTAATTTTATTACTACTGTGTTGAATATGCGTTGGCGCGGGCTTCAGCTTGAGCGTTTGCCTTTGTTTGTTTGGTCTGTAAAAATTACTGCGGTCTTGTTGTTGTTGTCTTTGCCTGTTTTGGCTGGGGCTATTACTATGCTTTTAACAGATCGAAATCTTAATACTGCTTTTTTTGATCCGGCTGGGGGTGGGGATCCTATTTTGTACCAG
>NOMAN232-23|Carinoma sp. SMOM075|BOMAN_11543|||Darsayt Beach & Fishing area|OM22_081|BOLD:AFA2452|PP834682
GACTTTATATTTTCTGTTTGGTGTTTGATCCGGTTTGGTTGGAACTGGCTTGAGTATGCTGATTCGAGCGGAGCTCGGGCAGCCTGGGGCATTGTTGGGTGATGATCATCTTTATAATGTTATCGTCACTGCGCATGCCTTTGTTATGATTTTTTTTCTTGTAATGCCTGTTATGATTGGGGGATTTGGAAATTGGCTAGTGCCCTTAATGCTGGGGGCGCCTGATATGGCCTTTCCTCGTATGAATAACATGAGTTTTTGATTACTTCCTCCTTCTTTATTACTTTTATTATCGTCTTCTATGGTTGAGAGGGGGGTTGGTACTGGGTGAACTGTATACCCTCCTTTGTCTGGTGGGGTTTTCCATTCTGGCGGTGCTGTAGATCTTGCTATTTTCTCTCTACATTTGGCTGGGGTGTCTTCTATTTTAGGGGCTATTAATTTTATTACTACTGTGTTGAACATGCGTTGGCGCGGGCTTCAGCTTGAGCGTTTGCCTTTGTTTGTTTGGTCTGTAAAAATTACTGCGGTCTTGTTGTTGTTGTCTTTGCCTGTTTTGGCTGGGGCTATTACTATGCTTTTAACAGATCGAAATCTTAATACTGCTTTTTTTGATCCGGCTGGGGGTGGAGATCCTATTTTGTACCA
>NOMAN234-23|Carinoma sp. SMOM075|BOMAN_11545|1286||Darsayt Beach & Fishing area|OM22_081|BOLD:AFA2452|PP834690
GACTTTATATTTTCTGTTTGGTGTTTGATCCGGTTTGGTTGGAACTGGCTTGAGTATGCTGATTCGAGCGGAGCTCGGGCAGCCTGGGGCATTGCTGGGTGATGACCATCTTTATAATGTTATCGTCACTGCGCATGCCTTTGTTATGATTTTTTTTCTTGTAATGCCTGTTATGATTGGGGGATTTGGAAATTGGCTAGTGCCCTTAATGCTGGGGGCGCCTGATATGGCCTTTCCTCGTATGAATAACATGAGTTTTTGACTACTTCCTCCTTCTTTATTACTTTTATTATCGTCTTCTATGGTTGAGAGGGGGGTTGGTACTGGGTGAACTGTATATCCTCCTTTGTCTGGTGGGGTTTTCCATTCTGGCGGCGCTGTAGATCTTGCTATTTTCTCTCTACATTTGGCTGGGGTGTCTTCTATTTTAGGGGCTATTAATTTTATTACTACTGTGTTGAACATGCGTTGGCGCGGGCTTCAGCTTGAGCGTTTGCCTTTGTTTGTTTGGTCTGTAAAAATTACTGCGGTCTTGTTGTTGTTGTCTTTGCCTGTTTTGGCTGGGGCTATTACTATGCTTTTAACAGATCGAAATCTTAATACTGCTTTTTTTGATCCGGCTGGGGGTGGAGATCCTATTTTGTACCAGCATTTGTT
>NOMAN235-23|Carinoma sp. SMOM075|BOMAN_11546|||Darsayt Beach & Fishing area|OM22_081|BOLD:AFA2452|PP834689
TGGTGTTTGATCCGGTTTGGTTGGAACTGGCTTGAGTATGCTGATTCGAGCGGAGCTCGGGCAGCCTGGGGCATTGTTGGGTGATGACCATCTTTATAATGTTATCGTCACTGCGCATGCCTTTGTTATGATTTTTTTTCTTGTAATGCCTGTTATGATTGGGGGATTTGGAAATTGGCTAGTGCCCTTAATGCTGGGGGCGCCTGATATGGCCTTTCCTCGTATGAATAACATGAGTTTTTGATTACTTCCTCCTTCTTTATTACTTTTATTATCGTCTTCTATGGTTGAGAGGGGGGTTGGTACTGGGTGAACTGTATACCCTCCTTTGTCTGGTGGGGTTTTCCATTCTGGCGGTGCTGTAGATCTTGCTATTTTCTCTCTACATTTGGCTGGGGTGTCTTCTATTTTAGGGGCTATTAATTTTATTACTACTGTGTTGAACATGCGTTGGCGCGGGCTTCAGCTTGAGCGTTTGCCTTTGTTTGTTTGGTCTGTAAAAATTACTGCGGTCTTGTTGTTGTTGTCTTTGCCTGTTTTGGCTGGGGCTATTACTATGCTTTTAACAGATCGAAATCTTAATACTGCTTTTTTTGATCCGGCTGGGGGTGGAGATCCTATTTTGTACCAGCATTTGTT
>NOMAN195-23|Carinoma sp. SMOM081|BOMAN_11548|1279||Darsayt Beach & Fishing area|OM22_081|BOLD:AFA2451|PP834694
GACTTTATATTTTTTATTTGGTGTTTGGTCTGGTTTGGTTGGAACTGGTTTAAGCATGTTAATTCGTGCTGAGCTCGGTCAGCCTGGGGCTTTGTTAGGTGACGATCATCTTTATAACGTTATTGTCACTGCGCATGCTTTTGTAATGATTTTTTTTCTTGTTATGCCTGTCATGATTGGGGGGTTTGGAAATTGGTTGGTTCCTTTGATGTTGGGGGCGCCCGATATGGCTTTTCCTCGTATGAATAACATGAGTTTTTGGTTACTTCCTCCTTCTTTGCTTCTTTTATTGTCTTCTTCTATGGTGGAGAGTGGGGTTGGGACTGGTTGAACGGTCTACCCTCCTCTTTCTGGTGGTGTTTTTCATTCAGGGGGTGCTGTAGATCTTGCGATTTTTTCTTTACATTTAGCTGGGGTGTCTTCAATTTTAGGGGCTATTAATTTTATTACTACAGTGTTAAATATGCGTTGGCGAGGGCTTCAGCTTGAGCGCTTACCTTTGTTTGTTTGGTCTGTAAAGATTACTGCTGTTCTTTTACTATTGTCTTTACCTGTGCTGGCTGGTGCAATTACTATGCTTTTGACTGATCGAAATTTAAATACTGCTTTTTTTGATCCGGCTGGAGGGGGAGACCCTATTCTTTATCAGCATTTA
>NOMAN231-23|Carinoma sp. SMOM081|BOMAN_11542|1268||Darsayt Beach & Fishing area|OM22_081|BOLD:AFA2451|PP834692
GACTTTATATTTTTTATTTGGTGTTTGGTCTGGTTTGGTTGGAACTGGTTTAAGCATGTTAATTCGTGCTGAGCTCGGTCAGCCTGGGGCTTTGTTAGGTGACGATCATCTTTATAACGTTATTGTCACTGCGCATGCTTTTGTAATGATTTTTTTTCTTGTTATGCCTGTCATGATTGGGGGGTTTGGAAATTGGCTGGTTCCTTTGATGTTGGGGGCGCCCGATATGGCTTTTCCTCGTATGAATAACATGAGTTTTTGGTTGCTTCCTCCTTCTTTACTTCTTTTATTGTCTTCTTCTATGGTGGAGAGTGGGGTTGGGACTGGTTGAACGGTCTACCCCCCTCTTTCTGGTGGTGTTTTTCACTCAGGGGGTGCTGTAGATCTTGCGATTTTTTCTTTACATTTAGCTGGGGTGTCTTCAATTTTAGGGGCTATTAATTTTATTACTACAGTGTTAAATATGCGTTGGCGAGGGCTTCAGCTTGAGCGCTTACCTCTGTTTGTTTGGTCTGTAAAGATTACTGCTGTTCTTTTATTATTGTCTTTACCTGTGCTGGCTGGTGCAATTACTATGCTTTTGACTGATCGAAATTTAAATACTGCTTTTTTTGATCCGGCTGGAGGGGGAGATCCTATTCTTTATCAGCATTTATTT
>NOMAN233-23|Carinoma sp. SMOM081|BOMAN_11544|||Darsayt Beach & Fishing area|OM22_081|BOLD:AFA2451|PP834693
GACTTTATATTTTTTATTCGGTGTTTGGTCTGGTTTGGTTGGAACTGGTTTAAGCATGTTAATTCGTGCTGAGCTCGGTCAGCCTGGGGCTTTGTTAGGTGACGATCATCTTTATAACGTTATTGTCACTGCGCATGCTTTTGTAATGATTTTTTTTCTTGTTATGCCTGTCATGATTGGGGGGTTTGGAAATTGGTTGGTTCCTTTGATGTTGGGGGCGCCCGATATGGCTTTTCCTCGTATGAATAACATGAGTTTTTGGTTACTTCCTCCTTCTTTGCTTCTTTTATTGTCTTCTTCTATGGTGGAGAGCGGGGTTGGGACTGGTTGAACAGTCTATCCTCCTCTTTCTGGTGGTGTTTTTCACTCAGGGGGTGCTGTGGATCTTGCGATTTTTTCTTTACATTTAGCTGGGGTGTCTTCAATTTTAGGGGCTATTAATTTTATTACTACAGTGTTAAATATGCGTTGGCGAGGGCTTCAGCTTGAGCGCTTACCTTTGTTTGTTTGGTCTGTAAAGATTACTGCTGTTCTTTTACTATTGTCTTTACCTGTGCTGGCCGGTGCAATTACTATGCTTTTGACTGATCGAAATTTAAATACTGC
>NOMAN236-23|Carinoma sp. SMOM081|BOMAN_11547|||Darsayt Beach & Fishing area|OM22_081|BOLD:AFA2451|PP834691
GACTTTATATTTTTTATTTGGTGTTTGGTCTGGTTTGGTTGGAACTGGTTTAAGCATGTTAATTCGTGCTGAGCTCGGTCAGCCTGGGGCTTTGTTAGGTGACGATCATCTTTATAACGTTATTGTCACTGCGCATGCTTTTGTAATGATTTTTTTTCTTGTTATGCCTGTCATGATTGGGGGGTTTGGAAATTGGTTGGTTCCTTTGATGTTGGGGGCGCCCGATATGGCTTTTCCTCGTATGAATAACATGAGTTTTTGGTTACTTCCTCCTTCTTTGCTTCTTTTATTGTCTTCTTCTATGGTGGAGAGTGGGGTTGGGACTGGTTGAACGGTCTACCCTCCTCTTTCTGGTGGTGTTTTTCACTCAGGGGGTGCCGTAGATCTTGCGATTTTTTCTTTACATTTAGCTGGGGTGTCTTCAATTTTAGGGGCTATTAATTTTATTACTACAGTGTTAAATATGCGTTGGCGAGGGCTTCAGCTTGAGCGCTTACCTCTGTTTGTTTGGTCTGTAAAGATTACTGCTGTTCTTTTACTATTGTCTTTACCTGTGCTGGCTGGTGCAATTACTATGCTTTTGACTGATCGAAATTTAAATACTGCTTTTTTTGATCCGGCTGGA
>NOMAN224-23|Carinoma sp. SMOM087|BOMAN_11502|1266||Al Sifah|OM22_074|BOLD:AFJ0161|PP834697
TCTTTTTGGTGTTTGGTCTGGTTTGGTTGGTACTGGTCTGAGTATGCTTATTCGGGCTGAGCTTGGTCAACCGGGTGCTTTATTAGGTGATGATCACTTATATAATGTTATTGTCACTGCTCATGCTTTTGTCATGATTTTTTTCCTTGTTATGCCTGTAATGATTGGGGGGTTTGGAAATTGGTTGGTTCCTTTGATGTTGGGGGCTCCTGATATGGCTTTTCCTCGTATGAATAATATGAGTTTTTGGCTTCTTCCCCCTTCTTTGTTGTTGTTACTTTCTTCTTCTATGGTTGAAAGTGGTGTAGGTACTGGTTGGACGGTGTACCCTCCTTTGTCTAGTGGGGGGTTTCATTCTGGGGGTGCTGTAGATTTGGCTATTTTTTCTCTTCATTTGGCTGGGGTGTCTTCTATTTTGGGTGCTATTAATTTTATTACTACTGTTTTAAATATGCGTTGGCGTGGCCTACAGCTTGAGCGTCTTCCATTATTTGTTTGGTCGGTTAAAATTACTGCTGTTCTTTTATTGTTGTCTTTACCTGTTCTTGCTGGTGCTATCACTATGCTTTTAACTGATCGGAATTTAAATACTGCTTTTTTTGATCCTGCTGGAGGTGG
>NOMAN225-23|Carinoma sp. SMOM087|BOMAN_11503|1270||Al Sifah|OM22_074|BOLD:AFJ0161|PP834695
TACTTTATATTTTCTTTTTGGTGTTTGGTCTGGTTTGGTTGGTACTGGTTTGAGTATGCTTATTCGGGCTGAGCTTGGTCAACCGGGTGCTTTATTAGGTGATGATCACTTATATAATGTTATTGTCACTGCTCATGCTTTTGTCATGATTTTTTTCCTTGTTATGCCTGTAATGATTGGGGGGTTTGGAAATTGGTTGGTTCCTTTGATGTTGGGGGCTCCTGACATGGCTTTTCCTCGTATGAATAATATGAGTTTTTGGCTTCTTCCCCCTTCTTTGTTGTTGTTACTTTCTTCTTCTATGGTTGAAAGTGGTGTAGGTACTGGTTGGACGGTGTATCCTCCTTTGTCTAGTGGGGGGTTTCATTCTGGGGGTGCTGTAGATTTGGCTATTTTTTCTCTTCATTTGGCTGGGGTGTCTTCTATTTTGGGTGCTATTAATTTTATTACTACTGTTTTAAATATGCGTTGGCGTGGCCTACAGCTTGAGCGTCTTCCATTATTTGTTTGGTCGGTTAAAATTACTGCTGTTCTTTTATTGTTGTCTTTACCTGTTCTTGCTGGTGCTATTACTATGCTTTTAACTGATCGGAATTTAAATACTGCTTTTTTTGATCCCGCTGGAGGTGG
>NOMAN226-23|Carinoma sp. SMOM087|BOMAN_11504|1275||Al Sifah|OM22_074|BOLD:AFJ0161|PP834696
TACTTTATATTTTCTTTTTGGTGTTTGGTCTGGTTTGGTTGGTACTGGTCTGAGTATGCTTATTCGGGCTGAGCTTGGTCAACCGGGTGCTTTATTAGGTGATGATCACTTATATAATGTTATTGTCACTGCTCATGCTTTTGTCATGATTTTTTTCCTTGTTATGCCTGTAATGATTGGGGGGTTTGGAAATTGGTTGGTTCCTTTGATGTTGGGGGCTCCTGATATGGCTTTTCCTCGTATGAATAATATGAGTTTTTGGCTTCTTCCCCCTTCTTTGTTGTTGTTACTTTCTTCTTCTATGGTTGAAAGTGGTGTAGGTACTGGTTGGACGGTGTACCCTCCTTTGTCTAGTGGGGGGTTTCATTCTGGGGGTGCTGTAGATTTGGCTATTTTTTCTCTTCATTTGGCTGGGGTGTCTTCTATTTTGGGTGCTATTAATTTTATTACTACTGTTTTAAATATGCGTTGGCGTGGCCTACAGCTTGAGCGTCTTCCATTATTTGTTTGGTCGGTTAAAATTACTGCTGTTCTTTTATTGTTGTCTTTACCTGTTCTTGCTGGTGCTATTACTATGCTTTTAACTGATCGGAATTTAAATACTGCTTTTTTTGATCCTGCTGGAGGTGG
>NOMAN260-23|Carinoma sp. SMOM090|BOMAN_16116|1392||E of Dhalkut|DAL_001A|BOLD:AFJ0142|PP834698
GGTCTGGTCTGGTTGGTACTGGCTTAAGCATGCTTATTCGTGCTGAGCTTGGTCAGCCTGGTGCCTTGTTAGGTGATGATCATCTTTATAATGTTATTGTTACCGCTCATGCTTTTGTAATGATTTTCTTTCTTGTCATGCCTGTTATGATCGGTGGGTTCGGAAATTGGTTGGTTCCTTTGATGTTGGGGGCGCCTGATATGGCCTTTCCTCGAATGAATAATATGAGTTTTTGGCTGCTTCCTCCCTCGTTACTTCTTTTATTGTCTTCTTCTATGGTAGAGAGTGGTGTTGGTACTGGTTGAACTGTTTATCCTCCTTTGTCTGGGGGCGTGTTTCATTCAGGTGGTGCTGTTGATCTTGCTATTTTTTCTTTACATTTAGCTGGGGTGTCTTCTATTTTGGGGGCTATTAATTTTATTACTACTGTTTTAAATATGCGTTGGCGTGGTCTTCAGCTCGAGCGGCTGCCTTTGTTTGTGTGGTCTGTAAAAATTACGGCTGTTCTCTTGTTGTTGTCTTTGCCTGTTTTGGCTGGGGCGATTACTATGCTTTTGACGGATCGAAATTTAAATACTGCTTTCTTTGATCCGGCA
>NOMAN261-23|Carinoma sp. SMOM090|BOMAN_16117|1393||E of Dhalkut|DAL_001A|BOLD:AFJ0142|PP834700
TCTGGTTGGTACTGGCTTAAGCATGCTTATTCGTGCTGAGCTTGGTCAGCCTGGTGCCTTGTTAGGTGATGATCATCTTTATAATGTTATTGTTACCGCTCATGCTTTTGTAATGATTTTCTTTCTTGTCATGCCTGTTATGATCGGTGGGTTCGGAAATTGGTTGGTTCCTTTGATGTTGGGGGCGCCTGATATGGCCTTTCCTCGAATGAATAATATGAGTTTTTGGCTGCTTCCTCCCTCGTTACTTCTTTTATTGTCTTCTTCTATGGTAGAGAGTGGTGTTGGTACTGGTTGAACTGTTTATCCTCCTTTGTCTGGGGGCGTGTTTCATTCAGGTGGTGCTGTTGATCTTGCTATTTTTTCTTTACATTTAGCTGGGGTGTCTTCTATTTTGGGGGCTATTAATTTTATTACTACTGTTTTAAATATGCGTTGGCGTGGTCTTCAGCTCGAGCGGCTGCCTTTGTTTGTGTGGTCTGTAAAAATTACGGCTGTTCTCTTGTTGTTGTCTTTGCCTGTTTTGGCTGGGGCGATTACTATGCTTTTGACGGATCGAAATTTAAATACTGCTTTCTTTGATCCGGCAGGTGG
>NOMAN275-23|Carinoma sp. SMOM090|BOMAN_16115|1391||E of Dhalkut|DAL_001A|BOLD:AFJ0142|PP834699
GACTTTATATTTTTTGTTTGGTGTTTGGTCTGGTCTGGTTGGTACTGGCTTAAGTATGCTTATTCGTGCTGAGCTTGGTCAGCCTGGTGCCTTGTTAGGTGATGATCATCTTTATAATGTTATTGTTACCGCTCATGCTTTTGTAATGATTTTCTTTCTTGTCATGCCTGTTATGATCGGTGGGTTCGGAAATTGGTTGGTTCCTTTGATGTTGGGGGCGCCTGATATGGCCTTTCCTCGAATGAATAATATGAGTTTTTGGCTGCTTCCTCCCTCGTTACTTCTTTTATTGTCTTCTTCTATGGTAGAGAGTGGTGTTGGTACTGGTTGAACTGTTTATCCTCCTTTGTCTGGGGGCGTGTTTCATTCAGGTGGTGCTGTTGATCTTGCTATTTTTTCTTTACATTTAGCTGGGGTGTCTTCTATTTTGGGGGCTATTAATTTTATTACTACTGTTTTAAATATGCGTTGGCGCGGTCTTCAGCTCGAGCGGCTGCCTTTGTTTGTGTGGTCTGTAAAAATTACGGCTGTTCTCTTGTTGTTGTCTTTGCCTGTTTTGGCTGGGGCGATTACTATGCTTTTGACGGATCGAAATTTAAATACTGCTTT
>NOMAN115-23|Cephalothrix sp. SMOM035|BOMAN_09048|1300||Mirbat, inshore of Chinese Wreck|OM22_031C|BOLD:ACQ5911|PP834702
AACTTTATATTTTTTATTTGGTGTTTGGTCTGGTTTAGTAGGTTCTGCGCTGAGATTATTAATTCGGGCTGAATTAGGTCAGCCGGGGGCTTTGTTGGGAGATGATCAGTTATATAATGTAATTGTAACTGCTCATGCTTTTGTTATGATTTTTTTTTTGGTTATACCTGTAATGATTGGTGGCTTTGGTAATTGATTAGTACCTTTAATATTAGGTGCTCCAGATATAGCTTTTCCTCGTATAAATAATATAAGTTTTTGGTTATTACCACCTGCTTTAACTTTGCTTTTAGCTTCAGGTGCTGTTGAAAGAGGAGTAGGAACTGGTTGAACAGTATACCCACCTTTATCTGGAAACTTAGCTCATGCTGGGGGGTCTGTAGATTTAGCTATTTTTTCTCTTCATTTAGCTGGGGTTTCATCAATTTTAGGTGCAATTAATTTTATTACTACTATTATCAACATGCGTTGACGTGGAATACATTTTGAGCGTTTACCTTTATTTGTTTGATCTGTAAAAATTACTGCTATTTTGTTATTATTATCTTTACCTGTATTAGCTGGTGCTATTACTATGTTATTAACCGATCGAAATTTTAATACTTCTTTTTTTGATCCTGCTGGAGGAGGAGATCCTATTTTATATCAGCATTTGTTT
>NOMAN116-23|Cephalothrix sp. SMOM035|BOMAN_09049|1338||Mirbat, inshore of Chinese Wreck|OM22_031C|BOLD:ACQ5911|PP834701
AACTTTATATTTTTTATTTGGTGTTTGGTCTGGTTTAGTAGGTTCTGCGCTGAGATTATTAATTCGGGCTGAATTAGGTCAGCCGGGGGCTTTGTTGGGAGATGATCAGTTATATAATGTAATTGTAACTGCTCATGCTTTTGTTATGATTTTTTTTTTGGTTATACCTGTAATGATTGGTGGCTTTGGTAATTGATTAGTACCTTTAATATTAGGTGCTCCAGATATAGCTTTTCCTCGTATAAATAATATAAGTTTTTGGTTATTACCACCTGCTTTAACTTTGCTTTTAGCTTCAGGTGCTGTTGAAAGAGGAGTAGGAACTGGTTGAACAGTATACCCACCTTTATCTGGAAACTTAGCTCATGCTGGGGGGTCTGTAGATTTAGCTATTTTTTCTCTTCATTTAGCTGGGGTTTCATCAATTTTAGGTGCAATTAATTTTATTACTACTATTATCAACATGCGTTGACGTGGAATACATTTTGAGCGTTTACCTTTATTTGTTTGATCTGTAAAAATTACTGCTATTTTGTTATTATTATCTTTACCTGTATTAGCTGGTGCTATTACTATGTTATTAACCGATCGAAATTTTAATACTTCTTTTTTTGATCCTGCTGGAGGAGGAGATCCTATTTTATATCAGCATTTGTTT
>NOMAN117-23|Cephalothrix sp. SMOM036|BOMAN_12281|1199||E Bandar Khayran, around boat ramp facing small island (a.k.a. Nice Little Beach)|OM22_087A|BOLD:AFB0318|PP834704
AACTCTTTATTTTTTGTTTGGTGTTTGATCAGGTTTGGTAGGATCTGCTTTAAGGTTACTAATTCGAGCTGAGCTGGGTCAGCCTGGTGCTTTGTTGGGTGACGATCAATTATATAATGTTATTGTTACTGCTCATGCGTTTGTAATAATTTTTTTTTTGGTTATGCCTGTAATAATTGGAGGGTTTGGTAATTGATTAGTTCCTTTAATATTAGGATCTCCTGATATAGCTTTTCCTCGAATAAATAATATAAGTTTTTGATTATTACCACCAGCTTTGACTTTGCTTTTAGCTTCAGGTGCTGTARAAAGAGGGGTAGGAACTGGTTGAACTGTTTATCCTCCTTTATCAGGTAATTTAGCTCATGCTGGGGGTTCTGTTGATTTAGCTATCTTTTCTTTGCATTTAGCTGGAGTATCTTCAATTTTAGGTGCTATTAATTTTATTACTACTATTATTAATATACGGTGACGAGGAATGCATTTTGAACGTTTACCTTTATTTGTTTGATCTGTTAAAATTACTGCTATTTTGTTGTTGTTATCTTTACCTGTATTAGCTGGTGCTATTACTATGTTGTTAACTGATCGAAATTTTAATACTGCTTTTTTTGACCCTGCAGGTGGGGGGGATCCAATTTTATATCAACATTTATTT
>NOMAN118-23|Cephalothrix sp. SMOM036|BOMAN_12282|1200||E Bandar Khayran, around boat ramp facing small island (a.k.a. Nice Little Beach)|OM22_087A|BOLD:AFB0318|PP834703
AACTCTTTATTTTTTGTTTGGTGTTTGATCAGGTTTGGTAGGATCTGCTTTAAGGTTACTAATTCGAGCTGAGCTGGGTCAGCCTGGTGCTTTGTTGGGTGACGATCAATTATATAATGTTATTGTTACTGCTCATGCGTTTGTAATAATTTTTTTTTTGGTTATGCCTGTAATAATTGGAGGGTTTGGTAATTGATTAGTTCCTTTAATATTAGGAGCTCCTGATATAGCTTTTCCTCGAATAAATAATATAAGTTTTTGATTATTACCACCAGCTTTGACTTTGCTTTTAGCTTCAGGTGCTGTAGAAAGAGGGGTAGGAACTGGTTGAACTGTTTATCCTCCTTTATCAGGTAATTTAGCTCATGCTGGGGGTTCTGTTGATTTAGCTATCTTTTCTTTGCATTTAGCTGGAGTATCTTCAATTTTAGGTGCTATTAATTTTATTACTACTATTATTAATATACGGTGACGAGGAATGCATTTTGAACGTTTACCTTTATTTGTTTGATCTGTTAAAATTACTGCTATTTTGTTGTTGTTATCTTTACCTGTATTAGCTGGTGCTATCACTATGTTGTTAACTGATCGAAATTTTAATACTGCTTTTTTTGACCCTGCAGGTGGGGGGGATCCAATTTTATATCAACATTTATTT
>NOMAN167-23|Cephalothrix sp. SMOM064|BOMAN_11508|1267||Damaniyat Islands|OM22_076B|BOLD:AFB2341|PP834706
TACTTTGTATTTTCTTTTCGGGGTTTGATCTGGCTTAGTTGGTTCTGCTCTTAGTTTGTTGATTCGTGCTGAGCTTGGTCAACCTGGAGCTCTTCTTGGAGATGATCAGCTTTATAATGTTATTGTTACTGCTCATGCTTTTGTAATGATTTTCTTCTTAGTTATGCCGGTAATGATTGGTGGATTTGGTAACTGGCTGGTTCCTTTAATGTTAGGTGCTCCTGATATGGCTTTTCCTCGTATGAACAATATGAGTTTCTGACTTTTGCCACCTGCATTAATTCTTTTGTTGGTCTCTGGTGCTGTAGAGAGTGGGGTTGGAACTGGTTGAACTGTTTATCCTCCTCTGGCTGGTAATGTGGCTCACGCCGGTGGTTCCGTGGATTTGGCTATTTTTTCTCTTCATTTGGCTGGTGTTTCCTCTATTTTGGGTGCAATTAACTTTATTACTACTATTATTAATATGCGTTGGGCTGGAATGCGACTTGAGCGTCTTCCTTTATTTGTTTGGTCAGTAAAGATTACTGCTATTCTTCTTCTTCTTTCTTTACCAGTTTTGGCTGGTGCTATTACTATGCTTCTAACGGATCGAAATTTTAATACTGCCTTTTTTGATCCAGCTGGTGGTGGGGACCCAATTCTCTATCAGCATTTGTTT
>NOMAN228-23|Cephalothrix sp. SMOM064|BOMAN_11506|1283||Damaniyat Islands, Damaniyat Islands|OM22_076B|BOLD:AFB2341|PP834705
TACTTTGTATTTTCTTTTCGGGGTTTGATCTGGCTTAGTTGGTTCTGCTCTTAGTTTGTTGATTCGTGCTGAGCTTGGTCAACCTGGAGCTCTTCTTGGAGATGATCAGCTTTATAATGTTATTGTTACTGCTCATGCTTTTGTAATGATTTTCTTCCTAGTTATGCCGGTAATGATTGGTGGATTTGGTAACTGATTGGTTCCTTTAATGTTAGGTGCTCCTGATATGGCTTTTCCTCGTATGAACAATATGAGTTTCTGACTTTTGCCACCTGCATTAATTCTTTTGTTGGTCTCTGGTGCTGTGGAGAGTGGGGTTGGAACTGGTTGAACTGTTTATCCTCCTCTGGCTGGTAATGTGGCTCACGCCGGTGGTTCCGTGGATTTGGCTATTTTTTCTCTTCATTTGGCTGGTGTTTCTTCTATTTTGGGTGCAATTAATTTTATTACTACTATTATTAATATGCGTTGGGCTGGAATGCGACTTGAGCGTCTTCCTTTATTTGTTTGGTCAGTAAAGATTACTGCTATTCTTCTTCTTCTTTCTTTACCAGTTTTGGCTGGTGCTATTACTATGCTTCTAACGGATCGAAATTTTAATACTGCCTTCTTTGATCCAGCTGGTGGTGGAGACCCAATTCTCTATCAGCATTTG
>NOMAN053-23|Cephalotrichella sp. SMOM017|BOMAN_02844|895||Damanyat Islands, Three Sisters (D3)|OMAN_016C|BOLD:AFB5043|PP834707
TACTTTATATTTTGTATTAGGTCTTTGGTCTGGTTTAGTTGGTTCTGCTTTGAGTTTGTTAATTCGTGCTGAGTTGAGACAACCTGGTGGTTTAATTCAAGATGAGCAGATCTATAATGTTATTGTTACTGCTCATGCTTTTATTATAATTTTTTTTCTTATTATGCCTATTATGATTGGTGGTTTTGGTAATTGATTGGTTCCTTTAATGCTTGGAGCTCCTGATATGGCTTTCCCTCGGATGAATAATATAAGTTTTTGGCTTCTTCCTCCTTCTCTTTTTCTTTTATTGCTTTCTAGAGGAGTGGAAAGGGGTGTTGGTACTGGTTGAACTGTTTATCCTCCTTTGTCTGGTAATATTGCTCATGCCGGTCCTGCTGTTGATTTAGCTATTTTTTCTCTTCATTTAGCCGGTGCGTCTTCTATTTTAGGTGCTGTTAATTTTATTGTTACTGTTATTAATATGCGTTCTCAAGGTATGCTTTTTGAGCGTCTTTATCTTTTTGTTTGATCTGTTTTAATTACTGCTTTTCTTTTGGTTTTGTCTCTTCCTGTTTTGGGTGGGGCTATTACTGCTCTTTTGTTTGATCGTAACTTTAATACATCTTTTTTTGATCCTGCTGGTGGGGGAGATCCTATTCTTTTTCAGCATTTGTTT
>NOMAN189-23|Cephalotrichella sp. SMOM076|BOMAN_02149|849||Bandar Al Khiran, Cave dive site, along E side of large islet, extending from mid way to little islet at head of point|OMAN_009A|BOLD:AFA8889|PP834708
TACATTGTATTTTGTTTTGGGGCTTTGGTCTGGTTTAGTAGGTTCTGCTTTGAGTTTATTAATTCGTGCAGAACTTAGTCAGCCTGGTGGTTTGGTTCAAGATGAGCAAATCTATAATGTGATTGTAACTGCTCATGCCTTTGTTATAATTTTCTTTTTGGTCATACCTATTATGATTGGGGGGTTTGGAAATTGATTGGTTCCTTTAATGTTAGGAGTTCCTGATATAGCTTTTCCTCGTATGAATAATATGAGTTTCTGATTATTGCCTCCTTCTCTTTTTCTTCTTCTTCTTTCTAGGGTAGTTGAGAGAGGGGCTGGTACAGGTTGAACTGTTTATCCTCCATTGGCTAGAAACATTGCTCATTCTGGTCCTGCTGTTGATTTAGTAATTTTTTCTCTTCATTTGGCTGGTGCTTCTTCTATTTTAGGTGCTGTTAACTTTATTACTACTGTTGTTAACATGCGATCCCAAGGAATTTTGTTTGAACGTCTTTACTTGTTTGTTTGATCTGTTGTTATTACTGCAGTTCTTTTAGTTTTATCTCTTCCTGTTTTAGCCGGGGCTATTACTATACTTTTAACTGATCGTAATTTTAATACTTCCTTTTTTGATCCTTCTGGGGGAGGTGATCCTATTTTATTCCAGCATTTGTTC
>NOMAN190-23|Cephalotrichella sp. SMOM076|BOMAN_11507|1264||Damaniyat Islands|OM22_076B|BOLD:AFA8889|PP834709
TACATTGTATTTTGTTTTGGGGCTTTGGTCTGGTTTAGTAGGTTCTGCTTTGAGTTTATTAATTCGTGCAGAACTTAGTCAGCCTGGTGGTTTGGTTCAAGATGAGCAAATCTATAATGTGATTGTAACTGCTCATGCCTTTGTTATAATTTTCTTTTTGGTCATACCTATTATGATTGGGGGGTTTGGAAATTGATTGGTTCCTTTAATGTTAGGAGTTCCTGATATAGCTTTTCCTCGTATGAATAATATGAGTTTCTGATTATTGCCTCCTTCTCTTTTTCTTCTTCTTCTTTCTAGGGTAGTTGAGAGAGGGGCTGGTACAGGTTGAACTGTTTATCCTCCATTGGCTAGAAACATCGCTCATTCTGGTCCTGCTGTTGATTTAGTAATTTTTTCTCTTCATTTGGCTGGTGCTTCTTCTATTTTAGGTGCTGTTAATTTTATTACTACTGTTGTTAATATGCGATCTCAAGGAATTTTGTTTGAACGTCTTTACTTGTTTGTTTGATCTGTTGTTATTACTGCAGTTCTTTTAGTTTTATCTCTTCCTGTTTTAGCCGGGGCTATTACTATACTTTTAACTGATCGTAATTTTAATACTTCTTTTTTTGATCCTTCTGGGGGAGGTGATCCTATTTTATTCCAGCATCTGTTC
>NOMAN139-23|Cerebratulus sp. SMOM047|BOMAN_07037|1047||Qinqari Bay, 10 km W of Sadan|OM22_012|BOLD:AFA8612|PP834710
GACTTTGTATTTCCTTTTTGGTATTTGGTCTGGTTTGGTTGGGACGGGTTTGAGTATGTTGATTCGGGCTGAGTTGGGTCAGCCTGGTGCTTTATTGGGAGATGATCATTTGTATAATGTTATTGTAACTGCTCATGCTTTTGTGATGATTTTCTTTTTGGTTATGCCGGTTATGATTGGGGGGTTTGGAAACTGGTTGGTTCCTCTAATGTTGGGGGCGCCTGATATGGCTTTTCCTCGTATGAATAATATGAGGTTTTGGTTGTTACCTCCTGCTTTGACTCTTCTTTTGGGTTCTGCGGCTGTTGAGGGGGGAGTTGGGACGGGGTGGACTGTTTATCCCCCTTTGGCGGGTAATGTAGCCCATGCTGGGGGTTCTGTTGACTTGGCTATTTTTTCTCTTCACTTGGCTGGTGTTTCTTCTATTTTGGGGGCTATTAATTTTATTACTACTGTGGTTAACATGCGTTGGCGTGGGTTGCAGTTTGAGCGTTTACCTTTATTTGTTTGGTCTGTGAAAATTACTGCTATTCTTTTGTTGCTCTCTCTTCCTGTTTTGGCTGGTGCTATTACGATGTTGTTGACCGATCGTAATTTTAACACTTCTTTTTTTGATCCTGCTGGTGGGGGTGATCCTATTCTATATCAGCATCTTTTC
>NOMAN105-23|Diplomma cf. albimarginata|BOMAN_07038|1056||Qinqari Bay, 10 km W of Sadan|OM22_012|BOLD:AFB4366|PP834715
TTCTTTATATTTTTTATTTGGTGTATGGTCTGGTTTAGTTGGTACTGCCTTAAGCCTATTAATTCGGGCTGAGTTAGGACAGCCTGGTGCTTTATTAGGTGATGATCAGTTATATAATGTTATTGTAACTGCTCATGCTTTTGTAATAATTTTTTTTTTGGTTATACCTGTTATGATTGGAGGATTTGGGAATTGGTTGGTGCCCTTAATGTTGGGGGCTCCCGATATGGCTTTTCCTCGTATAAATAATATGAGATTTTGGCTTCTTCCGCCTGCTTTGGTCCTTTTACTTTCTTCAGCTGCTGTAGAAAGTGGGGCTGGAACTGGGTGAACTGTGTACCCTCCATTGTCTAGAAATATTGCTCATTCTGGGGGTTCTGTTGATTTAGCTATTTTTTCATTACATTTGGCTGGGGTATCTTCGATTCTTGGGGCAATTAATTTTATTACTACTATTATTAATATGCGATGGTATGGTATACAGTTTGAGCGCCTATCTTTATTTGTTTGATCTGTAAAGATTACTGCTGTTTTATTATTATTATCTCTTCCTGTTTTGGCTGGGGCAATTACTATATTATTGACTGATCGAAATTTTAATACTTCTTTTTTTGATCCTGCTGGTGGAGGGGACCCCATTCTTTATCAACACCTTTTT
>NOMAN198-23|Diplomma cf. albimarginata|BOMAN_07016|||Mirbat, Hamdis|OM22_011A|BOLD:AFB4366|PP834713
TTCTTTATATTTTTTATTTGGTGTATGGTCTGGTTTAGTTGGTACTGCCTTAAGCCTGTTAATTCGGGCTGAGTTAGGACAGCCTGGTGCTTTATTAGGTGATGATCAGTTATATAATGTTATTGTAACTGCTCATGCTTTTGTAATAATTTTTTTTTTGGTTATACCTGTTATGATTGGAGGGTTTGGGAATTGGTTGGTGCCCTTAATGTTGGGGGCTCCCGATATGGCTTTTCCTCGTATAAATAATATGAGATTTTGGCTTCTTCCGCCTGCTTTGGTCCTTTTACTTTCTTCAGCTGCTGTAGAGAGTGGGGCTGGAACTGGGTGAACTGTGTATCCTCCATTGTCTAGAAATATTGCTCATTCTGGGGGTTCTGTTGATTTAGCTATTTTTTCATTACATTTGGCTGGGGTATCTTCGATTCTTGGGGCAATTAATTTTATTACTACTATTATTAATATGCGATGGTATGGTATACAGTTTGAGCGCCTATCTTTATTTGTTTGATCTGTAAAGATTACTGCTGTTTTATTATTATTATCTCTTCCTGTTTTGGCTGGGGCAATTACTATATTATTGACTGATCGAAATTTTAATACTTCTTTTTTTGATCCTGCTGGTGGAGGGGACCCCATTCTTTATCAACACCTTTT
>NOMAN210-23|Diplomma cf. albimarginata|BOMAN_08059|1135||Mirbat, Hamdis|OM22_022B|BOLD:AFB4366|PP834711
TTCTTTATATTTTTTATTTGGTGTATGGTCTGGTTTAGTTGGTACTGCCTTAAGCCTGTTAATTCGGGCTGAGTTAGGACAGCCTGGTGCTTTATTAGGTGATGATCAGTTATATAATGTTATTGTAACTGCTCATGCTTTTGTAATAATTTTTTTTTTGGTTATACCTGTTATGATTGGAGGGTTTGGGAATTGGTTGGTGCCCTTAATGTTGGGGGCTCCCGATATGGCTTTTCCTCGTATAAATAATATGAGATTTTGGCTTCTTCCGCCTGCTTTGGTTCTTTTACTTTCTTCAGCTGCTGTAGAGAGTGGGGCTGGAACTGGGTGAACTGTGTATCCTCCATTGTCTAGAAATATTGCTCATTCTGGGGGTTCTGTTGATTTAGCTATTTTTTCATTACATTTGGCTGGGGTATCTTCGATTCTTGGGGCAATTAATTTTATTACTACTATTATTAATATGCGATGGTATGGTATACAGTTTGAGCGCCTATCTTTATTTGTTTGATCTGTAAAGATTACTGCTGTTTTATTATTATTATCTCTTCCTGTTTTGGCTGGGGCAATTACTATATTATTGACTGATCGAAATTTTAATACTTCTTTTTTTGATCCTGCTGGTGGAGGGGACCCCATTCTTTATCAACACCTTTTT
>NOMAN211-23|Diplomma cf. albimarginata|BOMAN_08060|1119||Mirbat, Hamdis|OM22_022B|BOLD:AFB4366|PP834716
TTCTTTATATTTTTTATTTGGTGTATGGTCTGGTTTAGTTGGTACTGCCTTAAGCCTGTTAATTCGGGCTGAGTTAGGACAGCCTGGTGCTTTATTAGGTGATGATCAGTTATATAATGTTATTGTAACTGCTCATGCTTTTGTAATAATTTTTTTTTTGGTTATACCTGTTATGATTGGAGGGTTTGGGAATTGGTTGGTGCCCTTAATGTTGGGGGCTCCCGATATGGCTTTTCCTCGTATAAATAATATGAGATTTTGGCTTCTTCCGCCTGCTTTGGTCCTTTTACTTTCTTCAGCTGCTGTAGAGAGTGGGGCTGGAACTGGGTGAACTGTGTATCCTCCATTGTCTAGAAATATTGCTCATTCTGGGGGTTCTGTTGATTTAGCTATTTTTTCATTACATTTGGCTGGGGTATCTTCGATTCTTGGGGCAATTAATTTTATTACTACTATTATTAATATGCGATGGTATGGTATACAGTTTGAGCGCCTATCTTTATTTGTTTGATCTGTAAAGATTACTGCTGTTTTATTATTATTATCTCTTCCTGTTTTGGCTGGGGCAATTACTATATTATTGACTGATCGAAATTTTAATACTTCTTTTTTTGATCCTGCTGGTGGGGGGGACCCCATTCTTTATCAACACCTTTT
>NOMAN213-23|Diplomma cf. albimarginata|BOMAN_08077|1131||Mirbat, Hamdis|OM22_022B|BOLD:AFB4366|PP834712
TTCTTTATATTTTTTATTTGGTGTATGGTCTGGTTTAGTTGGTACTGCCTTAAGTCTGTTAATTCGGGCTGAGTTAGGACAGCCTGGTGCTTTATTAGGTGATGATCAGTTATATAATGTTATTGTAACTGCTCATGCTTTTGTAATAATTTTTTTTTTGGTTATACCTGTTATGATTGGAGGGTTTGGGAATTGGTTGGTGCCCTTAATGTTGGGGGCTCCCGATATGGCTTTTCCTCGTATAAATAATATGAGATTTTGGCTTCTTCCGCCTGCTTTGGTCCTTTTACTTTCTTCAGCTGCTGTAGAGAGTGGGGCTGGAACTGGGTGAACTGTGTATCCTCCATTGTCTAGAAATATTGCTCATTCTGGGGGTTCTGTTGATTTAGCTATTTTTTCATTACATTTGGCTGGGGTATCTTCGATTCTTGGGGCAATTAATTTTATTACTACTATTATTAATATGCGATGGTATGGTATACAGTTTGAGCGCCTATCTTTATTTGTTTGATCTGTAAAGATTACTGCTGTTTTATTATTATTATCTCTTCCTGTTTTGGCTGGGGCAATTACTATATTATTGACTGATCGAAATTTTAATACTTCTTTTTTTGATCCTGCTGGTGGAGGGGACCCCATTCTTTATCAACACC
>NOMAN215-23|Diplomma cf. albimarginata|BOMAN_09057|||Mirbat, Roshan Reef|OM22_037A|BOLD:AFB4366|PP834714
TTCTTTATATTTTTTATTTGGTGTATGGTCTGGTTTAGTTGGTACTGCCTTAAGTCTGTTAATTCGGGCTGAGTTGGGACAGCCTGGTGCTTTATTAGGTGATGATCAGTTATATAATGTTATTGTAACTGCTCATGCTTTTGTAATAATTTTTTTTTTGGTTATACCTGTTATGATTGGAGGGTTTGGGAATTGATTGGTGCCCTTAATGTTGGGGGCTCCCGATATGGCTTTTCCTCGTATAAATAATATGAGATTTTGGCTTCTTCCGCCTGCTTTGGTCCTTTTACTTTCTTCAGCTGCTGTAGAGAGTGGGGCTGGAACTGGGTGAACTGTGTATCCTCCATTGTCTAGAAATATTGCTCATTCTGGGGGTTCTGTTGATTTAGCTATTTTTTCATTACATTTGGCTGGGGTATCTTCGATTCTTGGGGCAATTAATTTTATTACTACTATTATTAATATGCGATGGTATGGTATACAGTTTGAGCGCCTATCTTTATTTGTTTGATCTGTAAAGATTACTGCTGTTTTATTATTATTATCTCTTCCTGTTTTGGCTGGGGCAATTACTATATTATTGACTGATCGAAATTTTAATACTTCTTTTTTTGATCCTGCTGGTGGAGGGGACCCCATTCTTTATCAACACC
>NOMAN099-23|Diplomma serpentina|BOMAN_02699|957||Damanyat Islands, Clive Rock|OMAN_019A|BOLD:ACQ1696|PP834720
TTCTTTATATTTTTTATTTGGTGTATGGTCTGGGTTAGTGGGTACTGCTTTAAGTTTATTGATTCGTGCTGAGTTAGGGCAGCCGGGGGCTTTATTGGGGGATGACCAGCTATATAATGTTATTGTGACTGCTCATGCTTTTGTAATAATTTTTTTTTTAGTTATGCCTGTAATGATTGGGGGGTTTGGCAACTGATTAGTTCCTTTAATGTTGGGGGCTCCAGATATAGCTTTCCCTCGTATAAATAATATAAGATTTTGGTTGCTCCCTCCTGCTTTGGTACTTTTACTTTCTTCTGCTGCTGTTGAGAGAGGGGCAGGGACTGGGTGGACTGTTTATCCTCCTTTATCTAGTAATATTGCACATTCTGGTGGGTCAGTGGATTTAGCAATTTTTTCTTTACATTTAGCTGGGGTTTCATCTATTTTAGGTGCTATTAATTTTATTACTACTATTATTAATATACGTTGATATGGAATACAATTTGAGCGGCTTTCTTTATTTGTTTGGTCTGTTAAGATTACAGCTGTTTTGTTGTTGTTGTCCCTTCCTGTTTTAGCTGGGGCGATTACTATGTTGTTGACTGATCGAAATTTTAACACTTCTTTTTTTGATCCTGCGGGAGGTGGGGATCCAATTCTTTATCAACATCTTTTT
>NOMAN100-23|Diplomma serpentina|BOMAN_02843|960||Cove at Haramel Village|OMAN_018A|BOLD:ACQ1696|PP834719
TTCTTTATATTTTTTATTTGGTGTATGGTCTGGGTTAGTGGGTACTGCTTTAAGTTTATTGATTCGTGCTGAGTTAGGGCAGTCGGGGGCTTTATTGGGGGATGACCAGCTATATAATGTTATTGTGACTGCTCATGCTTTTGTAATAATTTTTTTTTTAGTTATGCCTGTAATGATTGGGGGGTTTGGCAACTGATTAGTTCCTTTAATGTTGGGGGCTCCAGATATAGCTTTCCCTCGTATAAATAATATAAGATTTTGGTTGCTCCCTCCTGCTTTGGTACTTTTACTTTCTTCTGCTGCTGTTGAGAGAGGGGCAGGGACTGGGTGGACTGTTTATCCTCCTTTATCTAGTAATATTGCACATTCTGGTGGGTCAGTGGATTTAGCAATTTTTTCTTTACATTTAGCTGGGGTTTCATCTATTTTAGGTGCTATTAATTTTATTACTACTATTATTAATATACGTTGATATGGAATACAATTTGAGCGGCTTTCTTTATTTGTTTGGTCTGTTAAGATTACAGCTGTTTTGTTGTTGTTGTCCCTTCCTGTTTTAGCTGGGGCGATTACTATGTTGTTGACTGATCGAAATTTTAACACTTCTTTTTTTGATCCTGCGGGAGGTGGGGATCCAATTCTTTATCAACATCTTTTT
>NOMAN101-23|Diplomma serpentina|BOMAN_03167|903||Damanyat Islands, Clive Rock|OMAN_022B|BOLD:ACQ1696|PP834717
TTCTTTATATTTTTTATTTGGTGTATGGTCTGGGTTAGTGGGTACTGCTTTAAGTTTATTGATTCGTGCTGAGTTAGGGCAGCCGGGGGCTTTATTGGGGGATGACCAGCTATATAATGTTATTGTGACTGCTCATGCTTTTGTAATAATTTTTTTTTTAGTTATGCCTGTAATGATTGGGGGGTTTGGCAACTGATTAGTTCCTTTAATGTTGGGGGCTCCAGATATAGCTTTCCCTCGTATAAATAATATAAGATTTTGGTTGCTCCCTCCTGCTTTGGTACTTTTACTTTCTTCTGCTGCTGTTGAGAGAGGGGCAGGGACTGGGTGGACTGTTTATCCTCCTTTATCTAGTAATATTGCACATTCTGGTGGGTCAGTGGATTTAGCAATTTTTTCTTTACATTTAGCTGGGGTTTCATCTATTTTAGGTGCTATTAATTTTATTACTACTATTATTAATATACGTTGATATGGAATACAATTTGAGCGGCTTTCTTTATTTGTTTGGTCTGTTAAGATTACAGCTGTTTTGTTGTTGTTGTCCCTTCCTGTTTTAGCTGGGGCGATTACTATGTTGTTGACTGATCGAAATTTTAACACTTCTTTTTTTGATCCTGCGGGAGGTGGGGATCCAATTCTTTATCAACATCTTTTT
>NOMAN102-23|Diplomma serpentina|BOMAN_03170|906||Damanyat Islands, Clive Rock|OMAN_019A|BOLD:ACQ1696|PP834718
TTCTTTATATTTTTTATTTGGTGTATGGTCTGGGTTAGTGGGTACTGCTTTAAGTCTATTGATTCGTGCTGAGTTAGGGCAGCCGGGGGCTTTATTGGGGGATGACCAGTTATATAATGTTATTGTGACTGCTCATGCTTTTGTAATAATTTTTTTTTTAGTTATGCCTGTAATGATTGGGGGGTTTGGTAACTGACTAGTTCCTTTAATGTTGGGGGCTCCAGATATAGCTTTTCCTCGTATAAATAATATAAGATTTTGGTTGCTCCCTCCTGCTTTGGTACTTTTACTTTCTTCTGCTGCCGTTGAGAGAGGGGCAGGGACTGGGTGGACTGTTTATCCTCCTTTATCTAGTAATATTGCACATTCTGGTGGGTCAGTGGATTTAGCAATTTTTTCTTTACATTTAGCTGGAGTTTCATCTATTTTAGGTGCTATTAATTTTATTACTACTATTATTAATATGCGTTGATATGGAATACAATTTGAGCGGCTTTCTTTATTTGTTTGGTCTGTTAAGATTACCGCTATTTTGTTGTTGTTGTCCCTTCCTGTTTTAGCTGGGGCGATTACTATGTTGTTGACTGATCGAAATTTTAATACTTCTTTTTTTGATCCTGCGGGAGGTGGGGATCCAATTCTTTATCAACATCTTTTT
>NOMAN103-23|Diplomma serpentina|BOMAN_03171|907||Damanyat Islands, Clive Rock|OMAN_019A|BOLD:ACQ1696|PP834721
TTCTTTATATTTTTTATTTGGTGTATGGTCTGGGTTAGTGGGTACTGCTTTAAGTCTATTGATTCGTGCTGAGTTAGGGCAGCCGGGGGCTTTATTGGGGGATGACCAGTTATATAATGTTATTGTGACTGCTCATGCTTTTGTAATAATTTTTTTTTTAGTTATGCCTGTAATGATTGGGGGGTTTGGTAACTGACTAGTTCCTTTAATGTTGGGGGCTCCAGATATAGCTTTTCCTCGTATAAATAATATAAGATTTTGGTTGCTCCCTCCTGCTTTGGTACTTTTACTTTCTTCTGCTGCCGTTGAGAGAGGGGCAGGGACTGGGTGGACTGTTTATCCTCCTTTATCTAGTAATATTGCACATTCTGGTGGGTCAGTGGATTTAGCAATTTTTTCTTTACATTTAGCTGGAGTTTCATCTATTTTAGGTGCTATTAATTTTATTACTACTATTATTAATATGCGTTGATATGGAATACAATTTGAGCGGCTTTCTTTATTTGTTTGGTCTGTTAAGATTACCGCTATTTTGTTGTTGTTGTCCCTTCCTGTTTTAGCTGGGGCGATTACTATGTTGTTGACTGATCGAAATTTTAATACTTCTTTTTTTGATCCTGCGGGAGGTGGGGATCCAATTCTTTATCAACATCTTTTT
>NOMAN104-23|Diplomma serpentina|BOMAN_03177|912||Damanyat Islands, Clive Rock|OMAN_022B|BOLD:ACQ1696|PP834722
TTCTTTATATTTTTTATTTGGTGTATGGTCTGGGTTAGTGGGTACTGCTTTAAGTTTATTGATTCGTGCTGAGTTAGGGCAGCCGGGGGCTTTATTGGGGGATGACCAGCTATATAATGTTATTGTGACTGCTCATGCTTTTGTAATAATTTTTTTTTTAGTTATGCCTGTAATGATTGGGGGGTTTGGCAACTGATTAGTTCCTTTAATGTTGGGGGCTCCAGATATAGCTTTCCCTCGTATAAATAATATAAGATTTTGGTTGCTCCCTCCTGCTTTGGTACTTTTACTTTCTTCTGCTGCTGTTGAGAGAGGGGCAGGGACTGGGTGGACTGTTTATCCTCCTTTATCTAGTAATATTGCACATTCTGGTGGGTCAGTGGATTTAGCAATTTTTTCTTTACATTTAGCTGGGGTTTCATCTATTTTAGGTGCTATTAATTTTATTACTACTATTATTAATATACGTTGATATGGAATACAATTTGAGCGGCTTTCTTTATTTGTTTGGTCTGTTAAGATTACAGCTGTTTTGTTGTTGTTGTCCCTTCCTGTTTTAGCTGGGGCGATTACTATGTTGTTGACTGATCGAAATTTTAACACTTCTTTTTTTGATCCTGCGGGAGGTGGGGATCCAATTCTTTATCAACATCTTTTT
>NOMAN273-23|Diplomma serpentina|BOMAN_13723|1359||Masirah Island SW, shore just S of Jazirat Kalban|MASA_014A|BOLD:ACQ1696|PP834723
TTCTTTATATTTTTTATTTGGTGTATGGTCTGGGTTAGTGGGTACTGCTTTAAGTTTATTGATTCGTGCTGAGTTAGGGCAGCCGGGGGCTTTATTGGGGGATGACCAGTTATATAATGTTATTGTGACTGCTCATGCTTTTGTAATAATTTTTTTTTTAGTTATGCCTGTAATGATTGGGGGGTTTGGTAACTGACTAGTTCCTTTAATGTTGGGGGCTCCAGATATAGCTTTTCCTCGTATAAATAATATAAGATTTTGGTTGCTCCCTCCTGCTTTGGTACTTTTACTTTCTTCTGCTGCCGTTGAGAGAGGGGCAGGGACTGGGTGGACTGTTTATCCTCCTTTATCTAGTAATATTGCACATTCTGGTGGGTCAGTGGATTTAGCAATTTTTTCTTTACATTTAGCTGGAGTTTCATCTATTTTAGGTGCTATTAATTTTATTACTACTATTATTAATATGCGTTGATATGGAATACAATTTGAGCGGCTTTCTTTATTTGTTTGGTCTGTTAAGATTACCGCTATTTTGTTGTTGTTGTCCCTTCCTGTTTTAGCTGGGGCGATTACTATGTTGTTGACTGATCGAAATTTTAATACTTCTTTTTTT
>NOMAN082-23|Drepanophorus sp. SMOM022|BOMAN_01271|826||Cove at Haramel Village|OMAN_005|BOLD:AFA3451|PP834725
TTCTTTATATTTTCTTTTTGGTGTTTGGTCTGGGTTAATTGGGACTGCTTTGAGGTTGTTGATTCGTGCGGAGTTGGGGCAGCCTGGGGCTTTTTTAGGTGATGATCAGTTATATAACGTTATTGTGACTGCACATGCTTTTGTTATAATTTTTTTTTTGGTTATGCCTGTTATAATTGGTGGGTTTGGTAATTGGTTGGTTCCTTTAATATTGGGGGCTCCTGATATGGCTTTTCCTCGAATGAATAATATAAGTTTTTGATTGTTACCTCCTTCTTTAACTTTATTGTTGTCTTCTGCAGCAGTTGAGAGGGGAGCTGGGACTGGGTGAACGGTTTATCCTCCATTGGCTAGAAACGTAGCCCATGCTGGGGGATCTGTTGATTTGGCTATTTTTTCTTTACATTTGGCTGGAGTTTCTTCTATTTTGGGTGCTATTAATTTTATTACTACTATTATTAATATGCGTTGGTATGGGATACAGTTTGAGCGGCTTTCTCTTTTTGTGTGATCTGTAAAAATCACTGCCATTTTATTGCTTCTTTCTCTTCCTGTTTTGGCTGGTGCAATTACTATGCTGTTGACGGATCGTAATTTTAATACTTCTTTTTTTGATCCTGCTGGTGGGGGGGATCCTATTTTATATCAGCATCTTTTT
>NOMAN083-23|Drepanophorus sp. SMOM022|BOMAN_02061|830||Damanyat Islands, Coral Garden|OMAN_015|BOLD:AFA3451|PP834724
TATTATTTTTTCTTTTTTTGGTGTGTGGTCTGGGTTATTGGGGACTGCTTTGAGGTTGTTGATTCGTGCGGAGTTGGGGCAGCCTGGGGCTTTTTTAGGTGATGATCAGTTATATAACGTTATTGTGACTGCACATGCTTTTGTTATAATTTTTTTTTTGGTTATGCCTGTTATAATTGGTGGGTTTGGTAATTGGTTGGTTCCTTTAATATTGGGGGCTCCTGATATGGCTTTTCCTCGAATGAATAATATAAGTTTTTGATTGTTACCTCCTTCTTTAACTTTATTGTTGTCTTCTGCAGCAGTTGAGAGGGGAGCTGGGACTGGGTGAACGGTTTATCCTCCATTGGCTAGAAACGTAGCCCATGCTGGGGGATCTGTTGATTTGGCTATTTTTTCTTTACATTTGGCTGGAGTTTCTTCTATTTTGGGTGCTATTAATTTTATTACTACTATTATTAATATGCGTTGGTATGGGATACAGTTTGAGCGGCTTTCTCTTTTTGTGTGATCTGTAAAAATCACTGCCATTTTATTGCTTCTTTCTCTTCCTGTTTTGGCTGGTGCAATTACTATGCTGTTGACGGATCGTAATTTTAATACTTCTTTTTTTGATCCTGCTGGGGGGGGGG
>NOMAN084-23|Drepanophorus sp. SMOM022|BOMAN_02067|835||Damanyat Islands, Turtle Run (D3)|OMAN_017|BOLD:AFA3451|PP834731
TTCTTTATATTTTCTTTTTGGTGTTTGGTCTGGGTTAATTGGGACTGCTTTGAGGTTGTTGATTCGTGCGGAGTTGGGGCAGCCTGGGGCTTTTTTAGGTGATGATCAGTTATATAACGTTATTGTGACTGCACATGCTTTTGTTATAATTTTTTTTTTGGTTATGCCTGTTATAATTGGTGGGTTTGGTAATTGGTTGGTTCCTTTAATATTGGGGGCTCCTGATATGGCTTTTCCTCGAATGAATAATATAAGTTTTTGATTGTTACCTCCTTCTTTAACTTTATTGTTGTCTTCTGCAGCAGTTGAGAGGGGAGCTGGGACTGGGTGAACGGTTTATCCTCCATTGGCTAGAAACGTAGCCCATGCTGGGGGATCTGTTGATTTGGCTATTTTTTCTTTACATTTGGCTGGAGTTTCTTCTATTTTGGGTGCTATTAATTTTATTACTACTATTATTAATATGCGTTGGTATGGGATACAGTTTGAGCGGCTTTCTCTTTTTGTGTGATCTGTAAAAATCACTGCCATTTTATTGCTTCTTTCTCTTCCTGTTTTGGCTGGTGCAATTACTATGCTGTTGACGGATCGTAATTTTAATACTTCTTTTTTTGATCCTGCTGGTGGGGGGGATCCTATTTTATATCAGCATCTTTTT
>NOMAN085-23|Drepanophorus sp. SMOM022|BOMAN_02341|850||Damanyat Islands, Coral Garden|OMAN_015|BOLD:AFA3451|PP834727
TTCTTTATATTTTCTTTTTGGTGTTTGGTCTGGGTTAATTGGGACTGCTTTGAGGTTGTTGATTCGTGCGGAGTTGGGGCAGCCTGGGGCTTTTTTAGGTGATGATCAGTTATATAACGTTATTGTGACTGCACATGCTTTTGTTATAATTTTTTTTTTGGTTATGCCTGTTATAATTGGTGGGTTTGGTAATTGGTTGGTTCCTTTAATATTGGGGGCTCCTGATATGGCTTTTCCTCGAATGAATAATATAAGTTTTTGATTGTTACCTCCTTCTTTAACTTTATTGTTGTCTTCTGCAGCAGTTGAGAGGGGAGCTGGGACTGGGTGAACGGTTTATCCTCCATTGGCTAGAAACGTAGCCCATGCTGGGGGATCTGTTGATTTGGCTATTTTTTCTTTACATTTGGCTGGAGTTTCTTCTATTTTGGGTGCTATTAATTTTATTACTACTATTATTAATATGCGTTGGTATGGGATACAGTTTGAGCGGCTTTCTCTTTTTGTGTGATCTGTAAAAATCACTGCCATTTTATTGCTTCTTTCTCTTCCTGTTTTGGCTGGTGCAATTACTATGCTGTTGACGGATCGTAATTTTAATACTTCTTTTTTTGATCCTGCTGGTGGGGGGGATCCTATTTTATATCAGCATCTTTTT
>NOMAN086-23|Drepanophorus sp. SMOM022|BOMAN_02724|958||Damanyat Islands, Clive Rock|OMAN_019A|BOLD:AFA3451|PP834730
TTCTTTATATTTTCTTTTTGGCGTTTGGTCTGGGTTAATTGGGACTGCTTTGAGGTTGTTGATTCGTGCGGAGTTGGGGCAGCCTGGGGCTTTTTTAGGTGATGATCAGTTATATAACGTTATTGTGACTGCACATGCTTTTGTTATAATTTTTTTTTTGGTTATGCCTGTTATAATTGGTGGGTTTGGTAATTGGTTGGTTCCTTTAATATTGGGGGCTCCTGATATGGCTTTTCCTCGAATGAATAATATAAGTTTTTGATTGTTACCTCCTTCTTTAACTTTATTGTTGTCTTCTGCAGCAGTTGAGAGGGGAGCTGGGACTGGGTGAACGGTTTATCCTCCATTGGCTAGAAACGTAGCCCATGCTGGGGGATCTGTTGATTTGGCTATTTTTTCTTTACATTTGGCTGGAGTTTCTTCTATTTTGGGTGCTATTAATTTTATTACTACTATTATTAATATGCGTTGGTATGGGATACAGTTTGAGCGGCTTTCTCTTTTTGTGTGATCTGTAAAAATCACTGCCATTTTATTGCTTCTTTCTCTTCCTGTTTTGGCTGGTGCAATTACTATGCTGTTGACGGATCGTAATTTTAATACTTCTTTTTTTGATCCTGCTGGTGGGGGGGATCCTATTTTATATCAGCATCTTTTT
>NOMAN087-23|Drepanophorus sp. SMOM022|BOMAN_02803|858||Damanyat Islands, Three Sisters (D3)|OMAN_016|BOLD:AFA3451|PP834729
TTCTTTATATTTTCTTTTTGGTGTTTGGTCTGGGTTAATTGGGACTGCTTTGAGGTTGTTGATTCGTGCGGAGTTGGGGCAGCCTGGGGCTTTTTTAGGTGATGATCAGTTATATAACGTTATTGTGACTGCACATGCTTTTGTTATAATTTTTTTTTTGGTTATGCCTGTTATAATTGGTGGGTTTGGTAATTGGTTGGTTCCTTTAATATTGGGGGCTCCTGATATGGCTTTTCCTCGAATGAATAATATAAGTTTTTGATTGTTACCTCCTTCTTTAACTTTATTGTTGTCTTCTGCAGCAGTTGAGAGGGGAGCTGGGACTGGGTGAACGGTTTATCCTCCATTGGCTAGAAACGTAGCCCATGCTGGGGGATCTGTTGATTTGGCTATTTTTTCTTTACATTTGGCTGGAGTTTCTTCTATTTTGGGTGCTATTAATTTTATTACTACTATTATTAATATGCGTTGGTATGGGATACAGTTTGAGCGGCTTTCTCTTTTTGTGTGATCTGTAAAAATCACTGCCATTTTATTGCTTCTTTCTCTTCCTGTTTTGGCTGGTGCAATTACTATGCTGTTGACGGATCGTAATTTTAATACTTCTTTTTTTGATCCTGCTGGTGGGGGGGATCCTATTTTATATCAGCATCTTTTT
>NOMAN088-23|Drepanophorus sp. SMOM022|BOMAN_02849|961||Damanyat Islands, S of June Island|OMAN_020A|BOLD:AFA3451|PP834728
TTCTTTATATTTTCTTTTTGGTGTTTGGTCTGGGTTAATTGGGACTGCTTTGAGGTTGTTGATTCGTGCGGAGTTGGGGCAGCCTGGGGCTTTTTTAGGTGATGATCAGTTATATAATGTTATTGTGACTGCACATGCTTTTGTTATAATTTTTTTTTTGGTTATGCCTGTTATAATTGGTGGGTTTGGTAATTGGTTGGTTCCTTTAATATTGGGGGCTCCTGATATGGCTTTTCCTCGAATGAATAATATAAGTTTTTGATTGTTACCTCCTTCTTTAACTTTATTGTTGTCTTCTGCAGCAGTTGAGAGGGGAGCTGGGACTGGGTGAACGGTTTATCCTCCATTGGCTAGAAACGTAGCCCATGCTGGGGGATCTGTTGATTTGGCTATTTTTTCTTTACATTTGGCTGGAGTTTCTTCTATTTTGGGTGCTATTAATTTTATTACTACTATTATTAATATGCGTTGGTATGGGATACAGTTTGAGCGGCTTTCTCTTTTTGTGTGATCTGTAAAAATCACTGCCATTTTATTGCTTCTTTCTCTTCCTGTTTTGGCTGGTGCAATTACTATGCTGTTGACGGATCGTAATTTTAATACTTCTTTTTTTGATCCTGCTGGTGGGGGGGATCCTATTTTATATCAGCATCTTTTT
>NOMAN089-23|Drepanophorus sp. SMOM022|BOMAN_02852|897||Damanyat Islands, Clive Rock|OMAN_019A|BOLD:AFA3451|PP834726
TTCTTTATATTTTCTTTTTGGTGTTTGGTCTGGGTTAATTGGGACTGCTTTGAGGTTGTTGATTCGTGCGGAGTTGGGGCAGCCTGGGGCTTTTTTAGGTGATGATCAGTTATATAACGTTATTGTGACTGCACATGCTTTTGTTATAATTTTTTTTTTGGTTATGCCTGTTATAATTGGTGGGTTTGGTAATTGGTTGGTTCCTTTAATATTGGGGGCTCCTGATATGGCTTTTCCTCGAATGAATAATATAAGTTTTTGATTGTTACCTCCTTCTTTAACTTTATTGTTGTCTTCTGCAGCAGTTGAGAGGGGAGCTGGGACTGGGTGAACGGTTTATCCTCCATTGGCTAGAAACGTAGCCCATGCTGGGGGATCTGTTGATTTGGCTATTTTTTCTTTACATTTGGCTGGAGTTTCTTCTATTTTGGGTGCTATTAATTTTATTACTACTATTATTAATATGCGTTGGTATGGGATACAGTTTGAGCGGCTTTCTCTTTTTGTGTGATCTGTAAAAATCACTGCCATTTTATTGCTTCTTTCTCTTCCTGTTTTGGCTGGTGCAATTACTATGCTGTTGACGGATCGTAATTTTAATACTTCTTTTTTTGATCCTGCTGGTGGGGGGGATCCTATTTTATATCAGCATCTTTTT
>NOMAN301-24|Drepanophorus sp. SMOM022|BOMAN_06477|1030||Mirbat, off Roshan Resort|OM22-05A|BOLD:AFA3451|
TTCTTTATATTTTCTTTTTGGTGTTTGGTCTGGGTTAATTGGGACTGCTTTGAGGTTGTTGATTCGTGCGGAGTTGGGGCAGCCTGGGGCTTTTTTAGGTGATGATCAGTTATATAATGTTATTGTGACTGCACATGCTTTTGTTATAATTTTTTTTTTGGTTATGCCTGTTATAATTGGTGGGTTTGGTAATTGGTTGGTTCCTTTAATATTGGGGGCTCCTGATATGGCTTTTCCTCGAATGAATAATATAAGTTTTTGATTGTTACCTCCTTCTTTAACTTTATTGTTGTCTTCTGCAGCAGTTGAGAGGGGAGCTGGGACTGGGTGAACGGTCTATCCTCCATTGGCTAGAAATGTAGCCCATGCTGGGGGATCTGTTGATTTGGCTATTTTTTCTTTACATTTGGCTGGAGTTTCTTCTATTTTGGGTGCTATTAATTTTATTACTACTATTATTAATATGCGTTGGTATGGGATACAGTTTGAGCGGCTTTCTCTTTTTGTGTGATCTGTAAAAATCACTGCCATTTTATTGCTTCTTTCTCTTCCTGTTTTGGCTGGTGCAATTACTATGCTGTTGACGGATCGTAATTTTAATACTTCTTTTTTTGATCCTGCTGGTGGGGGGGATCCTATTTTATATCAGCATCTTTTT
>NOMAN254-23|Drepanophorus sp. SMOM088|BOMAN_15263|1381||Masirah Island, off mid E shore|MASA_042|BOLD:AFJ0209|PP834732
GGTTGGAACTGCTTTGAGATTGTTGATTCGTGCAGAGTTAGGGCAGCCTGGTGCTTTATTGGGGGATGATCAGCTTTATAATGTTATTGTAACGGCTCATGCTTTTGTGATGATTTTTTTTTTGGTGATGCCTGTTATGATTGGGGGTTTCGGGAATTGGTTGGTMCCACTTATGTTGGGAGCTCCTGATATGGCTTTTCCTCGTATAAATAACATGAGATTTTGGTTGTTGCCTCCTTCTTTAACTCTTTTACTTTCTTCTGCGGCTGTTGAGAGTGGGGCTGGTACTGGTTGAACTGTGTATCCTCCTCTTTCTAGAAATATTGCACATGCTGGTGGATCTGTCGATTTGGCTATTTTTTCTTTGCATTTAGCTGGGGTGTCTTCTATTTTGGGGGCTATTAATTTTATTACTACTATTATTAACATGCGTTGATATGGTATGCAATTTGAGCGTCTTTCCTTGTTTGTTTGGTCTGTAAAAATTACTGCTATTTTGTTGCTTCTTTCTTTACCTGTGCTTGCTGGGGCTATTACAATGTTGTTAACTGATCGTAATTTTAATACTTCTTTTTTTGATCCTGCA
>NOMAN175-23|Dushia sp. SMOM070|BOMAN_12284|1201||Sur, at Lighthouse overlook|OM22_091|BOLD:AFA8611|PP834733
TACGCTTTATTTTCTTTTTGGTATCTGGTCGGGCCTAGTGGGCACTGGGCTGAGTATGCTTATTCGGGCTGAGCTGGGTCAGCCGGGGGCCCTGTTGGGGGATGATCACTTGTACAATGTTATTGTGACGGCCCATGCTTTTGTCATGATTTTCTTTTTGGTTATGCCTGTTATGATTGGTGGGTTTGGTAACTGGTTGGTGCCTCTTATGTTGGGGGCCCCAGACATGGCTTTCCCTCGTATGAATAACATGAGGTTCTGGCTTCTTCCACCGGCTCTGAGGTTGTTGTTAGGGTCTGCAGCGGTTGAGGGGGGTGTGGGGACAGGTTGGACTGTGTATCCTCCCTTGGCTGGTAACGTGGCGCATGCTGGGGGCTCAGTTGATCTAGCCATTTTTTCCTTGCATCTTGCGGGCGTTTCCTCGATCTTGGGGGCGATCAATTTTATCACCACTGTTCTTAACATACGCTGACGCGGTCTCCAGTTTGAGCGGCTTCCTTTGTTTGTGTGGTCCGTTAAAATTACTGCTATTCTGCTTTTACTGTCCCTTCCTGTTCTGGCAGGGGCGATTACTATGCTGTTAACGGATCGAAATTTCAACACTTCTTTTTTTGACCCGGCGGGTGGGGGTGACCCTATTTTATACCAGCATCTTTTT
>NOMAN176-23|Dushia sp. SMOM071|BOMAN_01249|818||Bosch Beach|OMAN_003|BOLD:AFB4780|PP834736
TACGTTGTACTTTCTTTTTGGCATTTGGTCGGGGCTTGTAGGTACTGGGCTTAGTATGCTTATTCGGGCTGAGCTTGGTCAGCCTGGGGCTTTGTTGGGAGACGATCACTTGTATAATGTGATTGTAACGGCTCACGCCTTCGTCATGATTTTCTTCTTGGTTATGCCGGTCATGATCGGTGGGTTTGGAAATTGATTGGTGCCCCTTATGTTGGGAGCTCCGGATATGGCGTTTCCTCGGATGAATAATATAAGGTTTTGGCTACTCCCCCCTGCGCTGAGGCTTCTTTTGGGGTCTGCTGCGGTTGAGGGGGGTGTGGGTACTGGTTGGACGGTGTATCCCCCTCTTGCTGGGAATGTTGCACACGCTGGGGGTTCGGTCGATCTGGCTATTTTTTCTCTTCATCTGGCCGGTGTTTCTTCTATTCTGGGGGCGATTAATTTTATTACTACGGTTTTGAATATGCGATGGCGGGGTCTTCAGTTTGAGCGTCTGCCTTTGTTCGTGTGGTCTGTGAAGATTACTGCCATTTTACTGCTATTGTCTCTTCCTGTGTTGGCGGGGGCTATTACTATGTTGCTAACAGATCGAAATTTTAACACTTCCTTTTTTGATCCTGCTGGTGGTGGGGACCCTATCTTGTATCAGCATCTCTTT
>NOMAN177-23|Dushia sp. SMOM071|BOMAN_01581|828||Cove at Haramel Village|OMAN_007|BOLD:AFB4780|PP834737
TACGTTGTACTTTCTTTTTGGCATTTGGTCGGGGCTTGTAGGTACTGGGCTTAGTATGCTTATTCGGGCTGAGCTCGGTCAGCCTGGGGCTTTGTTGGGAGACGATCACTTGTATAATGTGATTGTAACGGCTCACGCCTTCGTCATGATTTTCTTCTTGGTTATGCCGGTCATGATCGGTGGGTTTGGAAATTGATTGGTGCCCCTTATGTTGGGAGCTCCGGATATGGCGTTTCCTCGGATGAATAATATAAGGTTTTGGCTACTCCCCCCTGCGCTGAGGCTTCTTTTGGGGTCTGCTGCGGTTGAGGGGGGTGTGGGTACTGGTTGGACGGTGTATCCCCCTCTTGCTGGGAACGTTGCACACGCTGGGGGTTCGGTCGATCTGGCTATTTTTTCTCTTCATCTGGCCGGTGTTTCTTCTATTCTGGGGGCGATTAATTTTATTACTACGGTTTTGAATATGCGATGGCGGGGTCTTCAGTTTGAGCGTCTGCCTTTGTTCGTGTGGTCTGTGAAGATTACTGCCATTTTACTGCTATTGTCTCTTCCTGTGTTGGCGGGGGCTATTACTATGTTGCTAACAGATCGAAATTTTAACACTTCCTTTTTTGATCCTGCTGGTGGTGGGGACCCTATCTTGTATCAGCATCTCTTT
>NOMAN178-23|Dushia sp. SMOM071|BOMAN_03184|917||Bandar Al Khiran (Nice Little Beach)|OMAN_025|BOLD:AFB4780|PP834738
TACGTTGTACTTTCTTTTTGGCATTTGGTCGGGGCTTGTAGGTACTGGGCTTAGTATGCTTATTCGGGCTGAGCTTGGTCAGCCTGGGGCTTTGTTGGGAGACGATCACTTGTATAATGTGATTGTAACGGCTCACGCCTTCGTCATGATTTTCTTCTTGGTTATGCCGGTCATGATCGGTGGGTTTGGAAATTGATTGGTGCCCCTTATGTTGGGAGCTCCGGATATGGCGTTTCCTCGGATGAATAATATAAGGTTTTGGCTACTCCCCCCTGCGCTGAGGCTCCTTTTGGGGTCTGCTGCGGTTGAGGGGGGTGTGGGTACTGGTTGGACGGTGTATCCCCCTCTTGCTGGGAATGTTGCACACGCTGGGGGTTCGGTCGATCTGGCTATTTTTTCTCTTCATCTGGCCGGTGTTTCTTCTATTCTGGGGGCGATTAATTTTATTACTACGGTTTTGAATATGCGATGGCGGGGTCTTCAGTTTGAGCGTCTGCCTTTGTTCGTGTGGTCTGTGAAGATTACTGCCATTTTACTGCTATTGTCTCTTCCTGTGTTGGCGGGGGCTATTACTATGTTGCTAACAGATCGAAATTTTAACACTTCCTTTTTTGATCCTGCTGGTGGTGGGGACCCTATCTTGTATCAGCATCTCTTT
>NOMAN179-23|Dushia sp. SMOM071|BOMAN_03189|921||Shore N of Ra`s ash Shajar|OMAN_026|BOLD:AFB4780|PP834734
TACGTTGTACTTTCTTTTTGGCATTTGGTCGGGGCTTGTAGGTACTGGGCTTAGTATGCTTATTCGGGCTGAGCTTGGTCAGCCTGGGGCTTTGTTGGGAGACGATCACTTGTATAATGTGATTGTAACGGCTCACGCCTTCGTCATGATTTTCTTCTTGGTTATGCCGGTCATGATCGGTGGGTTTGGAAATTGATTGGTGCCCCTTATGTTGGGAGCTCCGGATATGGCGTTTCCTCGGATGAATAATATAAGGTTTTGGCTACTCCCCCCTGCGCTGAGGCTTCTTTTGGGGTCTGCTGCGGTTGAGGGGGGTGTGGGTACTGGTTGGACGGTGTATCCCCCTCTTGCTGGGAACGTTGCACACGCTGGGGGTTCGGTCGATCTGGCTATTTTTTCTCTTCATCTGGCCGGTGTTTCTTCTATTCTGGGGGCGATTAATTTTATTACTACGGTTTTGAATATGCGATGGCGGGGTCTTCAGTTTGAGCGTCTGCCTTTGTTCGTGTGGTCTGTGAAGATTACTGCCATTTTACTGCTATTGTCTCTTCCTGTGTTGGCGGGGGCTATTACTATGTTGCTAACAGATCGAAATTTTAACACTTCCTTTTTTGATCCTGCTGGTGGTGGGGACCCTATCTTGTATCAGCATCTCTTT
>NOMAN282-23|Dushia sp. SMOM071|BOMAN_11520|1170||E Bandar Khayran, around boat ramp facing small island|OM22_082|BOLD:AFB4780|PP834735
GGGCTTAGTATGCTTATTCGGGCTGAGCTTGGTCAGCCTGGGGCTTTGTTGGGAGACGATCACTTGTATAATGTGATTGTAACGGCTCACGCCTTCGTCATGATTTTCTTCTTGGTTATGCCGGTCATGATCGGTGGGTTTGGAAATTGATTGGTGCCTCTTATGTTGGGAGCTCCGGATATGGCGTTTCCTCGGATGAATAATATAAGGTTTTGGCTACTCCCCCCTGCGCTGAGGCTTCTTTTGGGGTCTGCTGCGGTTGAGGGGGGTGTGGGTACTGGTTGGACGGTGTATCCCCCTCTTGCTGGGAACGTTGCACACGCTGGGGGTTCGGTCGATCTGGCTATTTTTTCTCTTCATCTGGCCGGTGTTTCTTCTATTCTGGGGGCGATTAATTTTATTACTACGGTTTTGAATATGCGGTGGCGGGGTCTTCAGTTTGAGCGTCTGCCTTTGTTCGTGTGGTCTGTGAAGATTACTGCCATTTTACTGCTATTGTCTCTTCCTGTGTTGGCGGGGGCTATTACTATGTTGCTAACAGACCGAAATTTTAACACTTCC
>NOMAN143-23|Eousia sp. SMOM051|BOMAN_09075|1354||Mirbat, Bavaria Reef|OM22_039B|BOLD:AFB1082|PP834739
TACTCTTTATTTTCTTTTTGGTATTTGGTCTGGTCTGGTGGGAACTGGTTTAAGGATGTTGATCCGTGCTGAGTTAGGGCAGCCGGGGGCCCTTTTGGGGGACGATCATCTGTATAATGTAATTGTTACTGCTCATGCTTTTGTTATAATTTTTTTCTTGGTTATACCGGTAATAATTGGTGGGTTTGGAAATTGATTGGTTCCTTTGATGTTGGGAGCACCTGATATGGCTTTTCCTCGAATGAACAATATAAGTTTTTGACTTTTGCCTCCTGCTCTTACTCTATTATTGGGCTCGGCCGCCGTAGAAGGTGGGGTAGGAACTGGTTGGACAGTGTATCCTCCTTTGGCAGGTAATGTGGCCCACGCAGGGGGGTCTGTTGATCTGGCTATCTTTTCCTTACATTTGGCTGGTGTTTCTTCTATTCTTGGTGCTATCAATTTTATTACTACTGTGATTAATATGCGGTGGCGTGGGCTGCAGTTTGAGCGATTGCCCTTGTTTGTCTGGTCCGTAAAAATTACTGCTATTCTTTTGTTGTTGTCTTTGCCTGTTTTGGCTGGGGCTATTACTATGCTTTTGACTGATCGTAATTTTAATACTTCTTTTTTTGACCCCGCCGGAGGAGGGGACCCTATTTTGTATCAACATC
>NOMAN144-23|Eousia sp. SMOM051|BOMAN_09085|1362||Mirbat, off Roshan Resort|OM22_044A|BOLD:AFB1082|PP834740
CACTCTTTATTTTCTTTTTGGTATTTGGTCTGGTCTGGTGGGAACTGGTTTAAGGATGTTGATCCGTGCTGAGTTAGGGCAGCCGGGGGCCCTTTTGGGGGACGATCATCTGTATAATGTAATTGTTACTGCTCATGCTTTTGTTATAATTTTTTTCTTGGTTATACCGGTAATAATTGGTGGGTTTGGAAATTGATTGGTTCCTTTGATGTTGGGAGCACCTGATATGGCTTTTCCTCGAATGAACAATATAAGTTTTTGACTTTTGCCTCCTGCTCTTACTCTATTATTGGGCTCGGCCGCCGTAGAAGGTGGGGTAGGAACTGGTTGGACAGTGTATCCTCCTTTGGCAGGTAATGTGGCCCACGCAGGGGGGTCTGTTGATCTGGCTATCTTTTCCTTACATTTGGCTGGTGTTTCTTCTATTCTTGGTGCTATCAATTTTATTACTACTGTGATTAATATGCGGTGGCGTGGGCTGCAGTTTGAGCGATTGCCCTTGTTTGTCTGGTCCGTAAAAATTACTGCTATTCTTTTGTTGTTGTCTTTGCCTGTTTTGGCTGGGGCTATTACTATGCTTTTGACTGATCGTAATTTTAATACTTCTTTTTTTGACCCCGCCGGAGGAGGGGACCCTATTTTGTATCAACATCTTTTT
>NOMAN145-23|Eousia sp. SMOM052|BOMAN_10485|1302||E side of Ra`s Al Khayran, near Al Manasir wreck|OM22_059A|BOLD:AFA8613|PP834741
TACTCTTTACTTTCTCTTTGGTATTTGGTCTGGTTTGGTAGGTACTGGTCTCAGGATGTTGATTCGTGCTGAGTTGGGTCAGCCGGGGGCTCTTTTAGGAGATGATCACTTGTATAATGTTATTGTTACTGCACATGCCTTTGTTATGATTTTCTTTTTAGTTATGCCAGTAATGATTGGAGGGTTTGGGAATTGGCTGGTGCCCTTAATATTAGGGGCTCCTGATATGGCTTTTCCTCGTATAAATAATATAAGTTTTTGGCTCTTGCCTCCTGCTCTGACTCTATTGTTAGGTTCTGCTGCTGTAGAGGGAGGCGTTGGGACTGGTTGAACGGTTTATCCTCCTTTGGCTGGAAATGTGGCCCACGCTGGTGGTTCTGTTGACTTGGCTATTTTTTCTTTACATCTAGCGGGGGTTTCCTCTATTCTTGGTGCCATCAATTTTATTACTACGGTGATTAATATGCGTTGACGAGGGCTTCAGTTTGAGCGGTTGCCTTTGTTTGTCTGATCTGTAAAGATTACTGCTATTCTTTTGTTGTTGTCTTTACCTGTCTTGGCAGGGGCTATTACTATGCTTTTAACTGATCGTAATTTTAATACTTCTTTTTTTGATCCTGCTGGGGGTGGGGATCCTATTTTGTATCAGCATCTCTTT
>NOMAN126-23|Euborlasia sp. SMOM043|BOMAN_07001|1042||Mirbat, Hamdis|OM22_011|BOLD:AFB3465|PP834742
TACGTTATATTTTTTGTTTGGGATTTGATCTGGGTTGGTTGGAACTGGTTTAAGGATGTTGATTCGGGCTGAATTGGGACAGCCTGGTGCTTTGTTGGGAGATGATCATTTGTATAATGTTATTGTTACGGCCCATGCTTTTGTTATGATTTTTTTTTTGGTTATACCTGTTATGATTGGTGGGTTTGGTAATTGGTTGGTTCCTTTGATGTTGGGTGCTCCTGATATGGCTTTTCCTCGTATAAATAATATAAGGTTTTGGTTGTTGCCGCCTGCTTTAGTTTTATTATTAGGTTCTGGTGCTGTTGAGGGGGGTGTAGGGACTGGTTGGACTGTTTATCCTCCTTTGGCTGGTAATGTGGCGCATTCTGGTGGGTCAGTTGATTTGGCTATTTTTTCTTTGCATTTAGCTGGGGTTTCTTCTATTTTGGGGGCTATTAATTTTATTACTACAATTGTTAATATGCGTTGGTGTGGTTTGCAATTTGAGCGCTTGCCTTTGTTTGTTTGGTCAGTTAAGATTACTGCTATTTTATTGTTGTTATCTTTGCCGGTTCTTGCTGGGGCTATTACTATGTTGTTGACAGATCGTAATTTTAATACTTCTTTTTTTGATCCTGCG
>NOMAN197-23|Euborlasia sp. SMOM043|BOMAN_06724|1032||Mirbat, Eagles Bay|OM22_006|BOLD:AFB3465|PP834743
TACGTTATATTTTTTGTTTGGGATTTGGTCTGGGTTGGTTGGAACTGGTTTAAGGATGTTGATTCGGGCTGAATTGGGACAGCCTGGTGCTTTGTTGGGAGATGATCATTTGTATAATGTTATTGTTACGGCTCATGCTTTTGTTATGATTTTTTTTTTGGTTATACCTGTTATGATTGGTGGGTTTGGTAATTGGTTGGTTCCTTTGATGTTGGGTGCTCCTGATATGGCTTTTCCTCGTATAAATAATATAAGGTTTTGGTTGTTGCCGCCTGCTTTAGTTTTATTATTAGGTTCTGGTGCTGTTGAGGGGGGTGTAGGGACTGGTTGGACTGTTTATCCTCCTTTGGCTGGTAATGTGGCGCATTCTGGTGGGTCAGTTGATTTGGCTATTTTTTCTTTGCATTTAGCTGGGGTTTCTTCTATTTTGGGGGCTATTAATTTTATTACTACAATTGTTAATATGCGTTGGTGTGGTTTGCAGTTTGAGCGCTTGCCTTTGTTTGTTTGGTCAGTTAAGATTACTGCTATTTTATTGTTGTTATCTTTGCCGGTTCTTGCTGGGGCTATTACTATGTTGTTGACAGATCGTAATTTTAATACTTCTTTTTTTGATCCTGC
>NOMAN274-23|Euborlasia sp. SMOM043|BOMAN_15596|1388||Masirah Island offshore of SW end|MASA_052|BOLD:AFB3465|PP834744
GGGATTTGGTCTGGGTTGGTTGGAACTGGTTTAAGGATGTTGATTCGGGCTGAATTGGGACAGCCTGGTGCTTTGTTGGGAGATGATCATTTGTATAATGTTATTGTTACGGCTCATGCTTTTGTTATGATTTTTTTTTTGGTTATACCTGTTATGATTGGTGGGTTTGGTAATTGGTTGGTTCCTTTGATGTTGGGTGCTCCTGATATGGCTTTTCCTCGTATAAATAATATAAGGTTTTGGTTGTTGCCGCCTGCTTTAGTTTTATTATTAGGTTCTGGTGCTGTTGAGGGGGGTGTAGGGACTGGTTGGACTGTTTATCCTCCTTTGGCTGGTAATGTGGCGCATTCTGGTGGGTCAGTTGATTTGGCTATTTTTTCTTTGCATTTAGCTGGGGTTTCTTCTATTTTGGGGGCTATTAATTTTATTACTACAATTGTTAATATGCGTTGGTGTGGTTTGCAGTTTGAGCGCTTGCCTTTGTTTGTTTGGTCAGTTAAGATTACTGCTATTTTATTGTTGTTATCTTT
>NOMAN202-23|Gorgonorhynchus aff. repens SMOM102|BOMAN_07043|1048||Mirbat, Roshan Reef|OM22_028|BOLD:AFI9417|PP834763
TACTCTTTATTTCCTTTTCGGGATTTGGTCTGGGTTGGTTGGTACTGGTCTAAGAATGTTGATTCGTGCAGAGTTGGGGCAACCCGGTGCGCTGTTGGGGGACGATCACCTTTATAATGTTATTGTGACTGCCCATGCGTTTGTTATGATTTTTTTTTTGGTTATGCCGGTTATGATTGGGGGGTTTGGTAATTGGCTAGTGCCCTTGATGCTTGGGGCGCCAGACATGGCGTTTCCTCGTATAAATAATATGAGTTTTTGGCTGTTGCCCCCTGCTTTGACTCTTCTTTTAGGGTCCGCTGCGGTCGAAGGGGGTGTAGGAACTGGGTGGACTGTGTATCCTCCGTTGGCGGGAAATGTGGCGCATGCTGGGGGGTCTGTTGACTTGGCTATTTTTTCTCTGCATCTTGCTGGGGTTTCGTCTATTTTGGGTGCTATTAATTTTATTACTACTGTGATTAATATGCGTTGGCGTGGCTTGCAGTTCGAGCGGCTTCCTTTGTTTGTTTGGTCGGTTAAGATTACGGCGATTCTTTTGTTGTTGTCGTTGCCTGTTTTGGCGGGGGCTATTACTATGCTTTTAACCGATCGTAATTTTAATACTTCTTTTTTTGATCCTGCGGGA
>NOMAN278-23|Gorgonorhynchus aff. repens SMOM102|BOMAN_17345|1398||W of Dhalkut|DAL_006|BOLD:AFI9417|PP834762
TACTCTTTATTTCCTTTTCGGGATTTGGTCTGGGTTGGTTGGTACTGGTCTAAGAATGTTGATTCGTGCAGAGTTGGGGCAACCCGGTGCGCTGTTGGGGGACGATCACCTTTATAATGTTATTGTGACTGCCCATGCGTTTGTTATGATTTTTTTTTTGGTTATGCCGGTTATGATTGGGGGGTTTGGTAATTGGCTAGTGCCCTTGATGCTTGGGGCGCCAGACATGGCGTTTCCTCGTATAAATAATATGAGTTTTTGGCTGTTGCCCCCTGCTTTGACTCTTCTTTTAGGGTCCGCTGCGGTCGAAGGGGGTGTAGGAACTGGGTGGACTGTGTATCCTCCGTTGGCGGGAAATGTGGCGCATGCTGGGGGGTCTGTTGACTTGGCTATTTTTTCTCTGCATCTTGCTGGGGTTTCGTCTATTTTGGGTGCTATTAATTTTATTACTACTGTGATTAATATGCGTTGGCGTGGCTTGCAGTTCGAGCGGCTTCCTTTGTTTGTTTGGTCGGTTAAGATTACGGCGATTCTTTTGTTGTTGTCGTTGCCCGTTTTGGCGGGGGCTATTACTATGCTTTTAACCGATCGTAATTTTAATACTTCTTTTTT
>NOMAN129-23|Gorgonorhynchus sp. SMOM045|BOMAN_01734|829||Bandar Al Jissah|OMAN_008|BOLD:AFB2325|PP834760
TACTCTTTATTTTCTTTTTGGGATTTGGTCTGGGCTAGTTGGCACTGGTTTAAGAATGTTGATTCGTGCGGAGTTGGGGCAGCCTGGTGCGCTTTTGGGGGATGATCATCTTTATAATGTTATTGTGACTGCTCACGCTTTTGTTATGATTTTTTTCTTGGTTATGCCTGTTATGATTGGGGGTTTTGGTAATTGGTTGGTGCCCTTGATGCTTGGGGCGCCGGATATGGCGTTTCCTCGTATGAATAATATGAGTTTTTGATTGTTGCCGCCTGCTTTGACTCTTCTTTTGGGATCTGCTGCGGTCGAGGGGGGGGTAGGAACTGGGTGAACTGTGTATCCTCCGTTGGCTGGGAATGTGGCGCATGCTGGTGGGTCCGTTGATCTGGCTATTTTTTCTTTGCATCTTGCTGGTGTGTCATCTATTCTGGGGGCTATTAATTTTATTACTACTGTGGTTAATATGCGGTGGCGTGGGCTGCAGTTTGAGCGGCTTCCTTTGTTTGTTTGGTCGGTTAAGATTACAGCTATTCTTTTGTTGTTGTCGTTGCCTGTTTTGGCAGGGGCTATTACTATGTTGTTGACTGATCGTAATTTTAATACCTCTTTTTTTGATCCTGCGGGAGGGGGGGATCCTATTCTGTATCAGCATTTGTTC
>NOMAN130-23|Gorgonorhynchus sp. SMOM045|BOMAN_02024|955||Cove just E of Bandar Al Khiran, W side|OMAN_010|BOLD:AFB2325|PP834761
TACTCTTTATTTTCTTTTTGGGATTTGGTCTGGGCTAGTTGGCACTGGTTTAAGAATGTTGATTCGTGCGGAGTTGGGGCAGCCTGGTGCGCTTTTGGGGGATGATCATCTTTATAATGTTATTGTGACTGCTCACGCTTTTGTTATGATTTTTTTCTTGGTTATGCCTGTTATGATTGGGGGTTTTGGTAATTGGTTGGTGCCCTTGATGCTTGGGGCGCCGGATATGGCGTTTCCTCGTATGAATAATATGAGTTTTTGATTGTTGCCGCCTGCTTTGACTCTTCTTTTGGGATCTGCTGCGGTCGAGGGGGGGGTAGGAACTGGGTGAACTGTGTATCCTCCGTTGGCTGGGAATGTGGCGCATGCTGGTGGGTCCGTTGATCTGGCTATTTTTTCTTTGCATCTTGCTGGTGTGTCATCTATTTTGGGGGCTATTAATTTTATTACTACTGTGGTTAATATGCGGTGGCGTGGGCTGCAGTTTGAGCGGCTTCCTTTGTTTGTTTGGTCGGTTAAGATTACAGCTATTCTTTTGTTGTTGTCGTTGCCTGTTTTGGCAGGGGCTATTACTATGTTGTTGACTGATCGTAATTTTAATACCTCTTTTTTTGATCCTGCGGGAGGGGGGGATCCTATTCTGTATCAGCATTTGTTC
>NOMAN131-23|Gorgonorhynchus sp. SMOM045|BOMAN_02037|956||Cove just E of Bandar Al Khiran, W side|OMAN_010A|BOLD:AFB2325|PP834759
TACTCTTTATTTTCTTTTTGGGATTTGGTCTGGGCTAGTTGGCACTGGTTTAAGAATGTTGATTCGTGCGGAGTTGGGGCAGCCTGGTGCGCTTTTGGGGGATGATCATCTTTATAATGTTATTGTGACTGCTCACGCTTTTGTTATGATTTTTTTCTTGGTTATGCCTGTTATGATTGGGGGTTTTGGTAATTGGTTGGTGCCCTTGATGCTTGGGGCGCCGGATATGGCGTTTCCTCGTATGAATAATATGAGTTTTTGATTGTTGCCGCCTGCTTTGACTCTTCTTTTGGGATCTGCTGCGGTCGAGGGGGGGGTAGGAACTGGGTGAACTGTGTATCCTCCGTTGGCTGGGAATGTGGCGCATGCTGGTGGGTCCGTTGATCTGGCTATTTTTTCTTTGCATCTTGCTGGTGTGTCATCTATTCTGGGGGCTATTAATTTTATTACTACTGTGGTTAATATGCGGTGGCGTGGGCTGCAGTTTGAGCGGCTTCCTTTGTTTGTTTGGTCGGTTAAGATTACAGCTATTCTTTTGTTGTTGTCGTTGCCTGTTTTGGCAGGGGCTATTACTATGTTGTTGACTGATCGTAATTTTAATACCTCTTTTTTTGATCCTGCGGGAGGGGGGGATCCTATTCTGTATCAGCATTTGTTC
>NOMAN132-23|Gorgonorhynchus sp. SMOM045|BOMAN_02808|863||Cove at Haramel Village|OMAN_018|BOLD:AFB2325|PP834758
TACTCTTTATTTTCTTTTTGGGATTTGGTCTGGGCTAGTTGGCACTGGTTTAAGAATGTTGATTCGTGCGGAGTTGGGGCAGCCTGGTGCGCTTTTGGGGGATGATCATCTTTATAACGTTATTGTGACTGCTCACGCTTTTGTTATGATTTTTTTCTTGGTTATGCCTGTTATGATTGGGGGTTTTGGTAATTGGTTGGTGCCCTTGATGCTTGGGGCGCCGGATATGGCGTTTCCTCGTATGAATAATATGAGTTTTTGATTGTTGCCGCCTGCTTTGACTCTTCTTTTGGGATCTGCTGCGGTCGAGGGGGGGGTAGGAACTGGGTGAACTGTGTATCCTCCGTTGGCTGGGAATGTGGCGCATGCTGGTGGGTCCGTTGATCTGGCTATTTTTTCTTTGCATCTTGCTGGTGTGTCATCTATTTTGGGGGCTATTAATTTTATTACTACTGTGGTTAATATGCGGTGGCGTGGGCTGCAGTTTGAGCGGCTTCCTTTGTTTGTTTGGTCGGTTAAGATTACAGCTATTCTTTTGTTGTTGTCGTTGCCTGTTTTGGCAGGGGCTATTACTATGTTGTTGACTGATCGTAATTTTAATACCTCTTTTTTTGATCCTGCGGGAGGGGGGGATCCTATTCTGTATCAGCATTTGTTC
>NOMAN133-23|Gorgonorhynchus sp. SMOM045|BOMAN_03165|902||Damanyat Islands, Clive Rock|OMAN_022|BOLD:AFB2325|PP834757
TACCCTTTATTTTCTTTTTGGGATTTGGTCTGGGCTAGTTGGCACTGGTTTAAGAATGTTGATTCGTGCGGAGTTGGGGCAGCCTGGTGCGCTTTTGGGGGATGATCATCTTTATAATGTTATTGTGACTGCTCACGCTTTTGTTATGATTTTTTTCTTGGTTATGCCTGTTATGATTGGGGGTTTTGGTAATTGGTTGGTGCCCTTGATGCTTGGGGCGCCGGATATGGCGTTTCCTCGTATGAATAATATGAGTTTTTGATTGTTGCCGCCTGCTTTGACTCTTCTTTTGGGATCTGCTGCGGTCGAGGGGGGGGTAGGAACTGGGTGAACTGTGTATCCTCCGTTGGCTGGGAATGTGGCGCATGCTGGTGGGTCCGTTGATCTGGCTATTTTTTCTTTGCATCTTGCTGGTGTGTCATCTATTTTGGGGGCTATTAATTTTATTACTACTGTGGTTAATATGCGGTGGCGTGGGCTGCAGTTTGAGCGGCTTCCTTTGTTTGTTTGGTCGGTTAAGATTACAGCTATTCTTTTGTTGTTGTCGTTGCCTGTTTTGGCAGGGGCTATTACTATGTTGTTGACTGATCGTAATTTTAATACCTCTTTTTTTGATCCTGCGGGAGGGGGGGATCCTATTCTGTATCAGCATTTGTTC
>NOMAN134-23|Gorgonorhynchus sp. SMOM045|BOMAN_11523|1271||E Bandar Khayran, around boat ramp facing small island (a.k.a. Nice Little Beach)|OM22_082A|BOLD:AFB2325|PP834752
TACTCTTTATTTTCTTTTTGGGATTTGGTCTGGGCTAGTTGGCACTGGTTTAAGAATGTTGATTCGTGCGGAGTTGGGGCAGCCTGGTGCGCTTTTGGGGGATGATCATCTTTATAATGTTATTGTGACTGCTCACGCTTTTGTTATGATTTTTTTCTTGGTTATGCCTGTTATGATTGGGGGTTTTGGTAATTGGTTGGTGCCCTTGATGCTTGGGGCGCCGGATATGGCGTTTCCTCGTATGAATAATATGAGTTTTTGATTGTTGCCGCCTGCTTTGACTCTTCTTTTGGGATCTGCTGCGGTCGAGGGGGGGGTAGGAACTGGGTGAACTGTGTATCCTCCGTTGGCTGGGAATGTGGCGCATGCTGGTGGGTCCGTTGATCTGGCTATTTTTTCTTTGCATCTTGCTGGTGTGTCATCTATTTTGGGGGCTATTAATTTTATTACTACTGTGGTTAATATGCGGTGGCGTGGGCTGCAGTTTG
>NOMAN248-23|Gorgonorhynchus sp. SMOM045|BOMAN_14379|1373||Masirah Island NE at base of N peninsula|MASA_025|BOLD:AFB2325|PP834756
GGTCTGGGCTAGTTGGCACTGGTTTAAGAATGTTGATTCGTGCGGAGTTGGGGCAGCCTGGTGCGCTTTTGGGGGATGATCATCTTTATAATGTTATTGTGACTGCTCACGCTTTTGTTATGATTTTTTTCTTGGTTATGCCTGTTATGATTGGGGGTTTTGGTAATTGGTTGGTGCCTTTGATGCTTGGGGCGCCGGATATGGCGTTTCCTCGTATGAATAATATGAGTTTTTGGTTGTTGCCGCCTGCTTTGACTCTTCTTTTGGGATCTGCTGCGGTCGAAGGGGGGGTAGGAACTGGGTGAACTGTGTATCCTCCGTTGGCTGGGAATGTGGCGCATGCTGGTGGGTCCGTTGATCTGGCTATTTTTTCTTTACATCTTGCTGGTGTGTCGTCTATTTTGGGGGCTATTAATTTTATTACTACTGTGGTTAATATGCGGTGGCGTGGGCTGCAGTTTGAGCGGCTTCCTTTGTTTGTTTGGTCGGTTAAGATTACAGCTATTCTTTTGTTGTTGTCGTTGCCTGTTTTGGCAGGGGCTATTACTATGTTGTTGACTGATCGTAATTTTAATACTTCTTTTTTTGATCCTGCGGGAGGGGGGGATCCTATTCTGTATCAGCATTTGTTCTGATTCTTC
>NOMAN249-23|Gorgonorhynchus sp. SMOM045|BOMAN_14819|1375||Masirah Island NE, in front of Samt Hostel|MASA_040A|BOLD:AFB2325|PP834755
TCTGGGCTAGTTGGCACTGGTTTAAGAATGTTGATTCGTGCGGAGTTGGGGCAGCCTGGTGCGCTTTTGGGGGATGATCATCTTTATAATGTTATTGTGACTGCTCACGCTTTTGTTATGATTTTTTTCTTGGTTATGCCTGTTATGATTGGGGGTTTTGGTAATTGGTTGGTGCCCTTGATGCTTGGGGCGCCGGATATGGCGTTTCCTCGTATGAATAATATGAGTTTTTGATTGTTGCCGCCTGCTTTGACTCTTCTTTTGGGATCTGCTGTGGTCGAAGGGGGGGTAGGAACTGGGTGAACTGTGTATCCTCCGTTGGCTGGGAATGTGGCGCATGCTGGTGGGTCCGTTGATCTGGCTATTTTTTCTTTACATCTTGCTGGTGTGTCATCTATTTTGGGGGCTATTAATTTTATTACTACTGTGGTTAATATGCGGTGGCGTGGGCTGCAGTTTGAGCGGCTTCCTTTGTTTGTTTGGTCGGTTAAGATTACAGCTATTCTTTTGTTGTTGTCGTTGCCTGTTTTGGCAGGGGCTATTACTATGTTGTTGACTGATCGTAATTTTAATACTTCTTTTTTTGATCCTGCGGGAGGGGGGGATCCTATTCTGTATCAGCATTTGTTCTGA
>NOMAN271-23|Gorgonorhynchus sp. SMOM045|BOMAN_13359|1357||Masirah Island, just N of pier facing Jazirat Marsayd|MASA_004|BOLD:AFB2325|PP834753
GGGATTTGGTCTGGGCTAGTTGGCACTGGTTTAAGAATGTTGATTCGTGCGGAGTTGGGGCAGCCTGGTGCGCTTTTGGGGGATGATCATCTTTATAATGTTATTGTGACTGCTCACGCTTTTGTTATGATTTTTTTCTTGGTTATGCCTGTTATGATTGGGGGTTTTGGTAATTGGTTGGTGCCCTTGATGCTTGGGGCGCCGGATATGGCGTTTCCTCGTATGAATAATATGAGTTTTTGATTGTTGCCGCCTGCTTTGACTCTTCTTTTGGGATCTGCTGCGGTCGAAGGGGGGGTAGGAACTGGGTGAACTGTGTATCCTCCGTTGGCTGGGAATGTGGCGCATGCTGGTGGGTCCGTTGATCTGGCTATTTTTTCTTTACATCTTGCTGGTGTGTCATCTATTTTGGGGGCTATTAATTTTATTACTACTGTGGTTAATATGCGGTGGCGTGGGCTGCAGTTTGAGCGGCTTCCTTTGTTTGTTTGGTCGGTTAAGATTACAGCTATTCTTTTGTTGTTGTCGTTGCCTGTTTTGGCAGGGGCTATTACTATGTTGTTGACTGATCGTAATTTTAATACTTCTTTTTTTGATCCTGCGGGAGGGGGGGATCCTATTCTGTATCAGCATTTGTTCTGATTCTTCGGTCATCCTGAGGTCTATATTTTAATTTTGN
>NOMAN272-23|Gorgonorhynchus sp. SMOM045|BOMAN_13360|1358||Masirah Island, just N of pier facing Jazirat Marsayd|MASA_004|BOLD:AFB2325|PP834754
GGTCTGGGTTAGTTGGCACTGGTTTAAGAATGTTGATTCGTGCGGAGTTGGGGCAGCCTGGTGCGCTTTTGGGGGATGATCATCTTTATAATGTTATTGTGACTGCTCACGCTTTTGTTATGATTTTTTTCTTGGTTATGCCTGTTATGATTGGGGGTTTTGGTAATTGGTTGGTGCCCTTGATGCTTGGGGCGCCGGATATGGCGTTTCCTCGTATGAATAATATGAGTTTTTGATTGTTGCCGCCTGCTTTGACTCTTCTTTTGGGATCTGCTGCGGTCGAAGGGGGGGTAGGAACTGGGTGAACTGTGTATCCTCCGTTGGCTGGGAATGTGGCGCATGCTGGTGGGTCCGTTGATCTGGCTATTTTTTCTTTACATCTTGCTGGTGTGTCATCTATTTTGGGGGCTATTAATTTTATTACTACTGTGGTTAATATGCGGTGGCGTGGGCTGCAGTTTGAGCGGCTTCCTTTGTTTGTTTGGTCGGTTAAGATTACAGCTATTCTTTTGTTGTTGTCGTTGCCTGTTTTGGCAGGGGCTATTACTATGTTGTTGACTGATCGTAATTTTAATACTTCTTTTTTTGATCCTGCGGGAGGGGGGGATCCTATTCTGTATCAGCATTTGTTCTGGTTCTTCNNTCATCCTGAGGTCTATATTTTAATTTTG
>NOMAN142-23|Gorgonorhynchus sp. SMOM050|BOMAN_09072|1153||E of Mirbat, outside Eagles Bay, at Aquarium|OM22_038|BOLD:AFA3894|PP834764
TACGCTTTATTTTTTATTTGGTATTTGGTCTGGTTTGGTTGGGACTGGCTTGAGTATGTTGATTCGGGCTGAGTTAGGTCAGCCTGGTGCTCTTTTGGGGGATGATCATCTTTATAATGTTATTGTGACTGCTCATGCGTTCGTTATAATTTTTTTTCTTGTTATGCCGGTTATGATCGGTGGGTTCGGCAATTGGTTGGTTCCTTTAATGCTTGGTGCGCCTGATATGGCTTTTCCTCGTATGAATAATATGAGCTTTTGGTTGTTGCCTCCCGCTTTGACTCTTCTTTTAGGCTCTGCGGCTGTTGAAGGAGGGGTTGGGACTGGTTGGACAGTTTATCCTCCTTTGGCTGGGAATGTTGCGCATGCGGGGGGGTCGGTTGACCTCGCTATCTTTTCTTTGCATTTGGCTGGTGTCTCTTCTATTTTGGGGGCGATCAATTTCATTACTACTGTTATTAATATGCGTTGGCGTGGTCTTCAGTTTGAGCGGCTTCCTTTGTTCGTTTGGTCGGTTAAGATTACTGCTATTCTTTTGTTACTTTCCCTTCCGGTGTTGGCAGGGGCCATTACTATGCTCTTGACTGACCGTAATTTTAACACCTCTTTTTTTGACCCGGCTGGGGGTGGGGATCCTATTTTATATCAGCATCTTTTT
>NOMAN140-23|Heteronemertea|BOMAN_10519|1348||Bandar Al Khairan|OM22_072B|BOLD:AFA6563|PP834765
AACTTTGTATTTTGTTTTTGGTGTTTGGTCTGGGTTGGTTGGTACTGCTTTGAGGATGTTGATCCGGGCTGAGTTGGGGCAGCCTGGTGCTTTGTTGGGAGATGATCAGTTGTATAATGTTGTTGTAACTGCTCATGCTTTTGTGATGATTTTCTTTCTTGTTATGCCGGTTATGATTGGGGGATTTGGGAATTGGTTGGTTCCGTTGATATTGGGAGCTCCTGATATGGCTTTTCCTCGTATGAATAATATGAGTTTTTGGTTGTTACCTCCTTCTTTGGTCTTGTTGTTGTCTTCTTCTGCTGTTGAGAGTGGTGTGGGGACTGGTTGAACTGTTTATCCTCCTTTAGCTGGAAATTTGGCCCATGCTGGTGGTTCTGTGGATTTAGCTATTTTTTCTTTGCATTTGGCTGGTGTGTCTTCAATTTTGGGTGCTATTAATTTTATTACTACTGTGATTAATATGCGGTGGCGTGGTTTGCAGTTTGAGCGGCTCCCTCTTTTTGTTTGGTCTGTGAAGATTACTGCTATTCTTTTGTTGTTGTCTTTGCCTGTTTTGGCTGGGGCTATT
>NOMAN193-23|Heteronemertea|BOMAN_10505|1342||Al Sawadi sandflat|OM22_068|BOLD:AFJ0555|PP834766
TCTAGTTGGTACTGCTTTAAGTTTGCTTATTCGGGCTGAGTTAGGTCANCCGGGAGCCTTGTTGGGGGATGATCAGTTGTATAATGTTATCGTGACGGCTCATGCTTTTGTTATGATTTTTTTCCTNGTTATGCCAGTTATGATTGGGGGTTTCGGGAATTGGCTGGTTCCTTTGATGTTAGGGGCTCCTGACATGGCTTTTCCTCGTATAAATAATATGAGTTTTTGGTTGTTGCCCCCTTCGTTGACTCTTTTGCTGAGCTCTGCTGCTGTTGAAAGGGGGGTTGGGACTGGTTGGACTGTTTATCCTCCTCTTGCGGGTAATATTGCTCATGCTGGTGGCTCGGTTGATCTTGCTATTTTTTCCTTACATTTGGCTGGGGTTTCTTCTATTTTAGGTGCGATTAATTTTATTACTACCGTAATCAATATACGGTGGCGAGGACTTCAGTTTGAGCGATTGCCTCTATTCGTTTGGTCTGTTAAGATTACTGCTATTTTNTTGCTTTTGTCTTTGCCTGTTTTAGCTGGGGCTATTACCATGNTGCTTACTGACCGTAATTTTAATACC
>NOMAN162-23|Hubrechtella sp. SMOM060|BOMAN_12286|1203||Sur, at Watch Tower|OM22_090|BOLD:AFB1359|PP834773
AACTCTTTATTTTCTTTTTGGGATTTGGTCTGGGCTTGTCGGGACTGGTTTAAGTCTTTTAATTCGTGCTGAGCTTGGGCAGCCTGGGGCTTTGTTAGGTGATGATCAATTATATAATGTTATTGTAACTGCTCATGCTTTTGTAATGATTTTTTTTTTGGTTATGCCTGTTTTGATTGGGGGTTTTGGTAATTGGTTGGTTCCTTTGATGTTGGGTGCTCCTGATATGGCTTTTCCTCGTATAAATAATATAAGTTTTTGGTTGTTGCCCCCTTCCTTGACTTTACTGTTGGCTTCTGCGGCTGTAGAGGGGGGGGCGGGGACTGGTTGGACTGTGTATCCCCCTTTGTCTGGGAATTTAGCTCATGCTGGTGGTTCTGTTGATCTTGCTATTTTTTCTTTACATTTGGCTGGTGTTTCTTCTATTTTAGGGGCTATTAATTTTATTACTACTGTTGTAAATATGCGTTGGGTGGGGTATCAGTTTGAACGAATTCCTTTATTTGTTTGGTCTGTGAAGATTACTGCTGTCTTGCTTCTTCTTTCTCTCCCTGTTTTAGCTGGNGCTATTACNATGCTTTTAACTGATNNNAATTTTAATACTTCTTTTTTTGATCCTGCTGGNGGTGGGGATCCTATTTTGTTTCAGCATCTTTTT
>NOMAN163-23|Hubrechtella sp. SMOM060|BOMAN_12288|1204||Sur, at Watch Tower|OM22_090|BOLD:AFB1359|PP834772
AACTCTTTATTTTCTTTTTGGGATTTGGTCTGGGCTTGTCGGGACTGGTTTAAGTCTTTTAATTCGTGCTGAGCTTGGGCAGCCTGGGGCTTTGTTAGGTGATGATCAATTATATAATGTTATTGTAACTGCTCATGCTTTTGTAATGATTTTTTTTTTGGTTATGCCTGTTTTGATTGGGGGTTTTGGTAATTGGTTGGTTCCTTTGATGTTGGGTGCTCCTGATATGGCTTTTCCTCGTATAAATAATATAAGTTTTTGGTTGTTGCCCCCTTCCTTGACTTTACTGTTGGCTTCTGCGGCTGTAGAGGGGGGGGCGGGGACTGGTTGGACTGTGTATCCCCCTTTGTCTGGGAATTTAGCTCATGCTGGTGGTTCTGTTGATCTTGCTATTTTTTCTTTACATTTGGCTGGTGTTTCTTCTATTTTAGGGGCTATTAATTTTATTACTACTGTTGTAAATATGCGTTGGGTGGGGTATCAGTTTGAACGAATTCCTTTATTTGTTTGGTCTGTGAAGATTACTGCTGTCTTGCTTCTTCTTTCTCTCCCTGTTTTAGCTGGTGCTATTACGATGCTTTTAACTGATCGTAATTTTAATACTTCTTTTTTTGATCCTGCTGGTGGTGGGGATCCTATCTTGTTTCAGCATCTTTTT
>NOMAN237-23|Hubrechtella sp. SMOM060|BOMAN_12287|1197||Sur, at Watch Tower|OM22_090|BOLD:AFB1359|PP834767
GGTCTGGGCTTGTCGGGACTGGTTTAAGTCTTTTAATTCGTGCTGAGCTTGGGCAGCCTGGGGCTTTGTTAGGTGATGATCAATTATATAATGTTATTGTAACTGCTCATGCTTTTGTAATGATTTTTTTTTTGGTTATGCCTGTTTTGATTGGGGGTTTTGGTAATTGGTTGGTTCCTTTGATGTTGGGTGCTCCTGATATGGCTTTTCCTCGTATAAATAATATAAGTTTTTGGTTGTTGCCCCCTTCCTTGACTTTACTGTTGGCTTCTGCGGCTGTAGAGGGGGGGGCGGGGACTGGTTGGACTGTGTATCCCCCTTTGTCTGGGAATTTAGCTCATGCTGGTGGTTCTGTTGATCTTGCTATTTTTTCTTTACATTTGGCTGGTGTTTCTTCTATTTTAGGGGCTATTAATTTTATTACTACTGTTGTAAATATGCGTTGGGTGGGGTATCAGTTTGAACGAATTCCTTTATTTGTTTGGTCTGTGAAGATTACTGCTGTCTTGCTTCTTCTTTCTCTCCCTG
>NOMAN238-23|Hubrechtella sp. SMOM060|BOMAN_12289|1205||Sur, at Watch Tower|OM22_090|BOLD:AFB1359|PP834771
AACTCTTTATTTTCTTTTTGGGATTTGGTCTGGGCTTGTCGGGACTGGTTTAAGTCTTTTAATTCGTGCTGAGCTTGGGCAGCCTGGGGCTTTGTTAGGTGATGATCAATTATATAATGTTATTGTAACTGCTCATGCTTTTGTAATGATTTTTTTTTTGGTTATGCCTGTTTTGATTGGGGGTTTTGGTAATTGGTTGGTTCCTTTGATGTTGGGTGCTCCTGATATGGCTTTTCCTCGTATGAATAATATAAGTTTTTGGTTGTTGCCCCCTTCCTTGACTTTACTGTTGGCTTCTGCGGCTGTAGAGGGGGGGGCGGGGACTGGTTGGACTGTGTATCCCCCTTTGTCTGGGAATTTAGCTCATGCTGGTGGTTCTGTTGATCTTGCTATTTTTTCTTTACATCTGGCTGGTGTTTCTTCTATTTTAGGGGCTATTAATTTTATTACTACTGTTGTAAATATGCGTTGGGTGGGGTATCAGTTTGAACGAATTCCTTTATTTGTTTGGTCTGTGAAGATTACTGCTGTCTTGCTTCTTCTTTCTCTCCCTGTTTTAGCTGGTGCTATTACGATGCTTTTAACTGATCGTAATTTTAATACTTCTTTTTTTGATCCTGCTGGTGGTGGGGATCCTATCTTG
>NOMAN239-23|Hubrechtella sp. SMOM060|BOMAN_12290|1206||Sur, at Watch Tower|OM22_090|BOLD:AFB1359|PP834770
AACTCTTTATTTTCTTTTTGGGATTTGGTCTGGGCTTGTCGGGACTGGTTTAAGTCTTTTAATTCGTGCTGAGCTTGGGCAGCCTGGGGCTTTGTTAGGTGATGATCAATTATATAATGTTATTGTAACTGCTCATGCTTTTGTAATGATTTTTTTTTTGGTTATGCCTGTTTTGATTGGGGGTTTTGGTAATTGGTTGGTTCCTTTGATGTTGGGTGCTCCTGATATGGCTTTTCCTCGTATAAATAATATAAGTTTTTGGTTGTTGCCCCCTTCCTTGACTTTACTGTTGGCTTCTGCGGCTGTAGAGGGGGGGGCGGGGACTGGTTGGACTGTGTATCCCCCTTTGTCTGGGAATTTAGCTCATGCTGGTGGTTCTGTTGATCTTGCTATTTTTTCTTTACATTTGGCTGGTGTTTCTTCTATTTTAGGGGCTATTAATTTTATTACTACTGTTGTAAATATGCGTTGGGTGGGGTATCAGTTTGAACGAATTCCTTTATTTGTTTGGTCTGTGAAGATTACTGCTGTCTTGCTTCTTCTTTCTCTCCCTGTTTTAGCTGGTGCTATTACGATGCTTTTAACTGATCGTAATTTTAATACTTCTTTTTTTGATCCTGCTG
>NOMAN240-23|Hubrechtella sp. SMOM060|BOMAN_12291|||Sur, at Watch Tower|OM22_090|BOLD:AFB1359|PP834769
TGGGATTTGGTCTGGGCTTGTCGGGACTGGTTTAAGTCTTTTAATTCGTGCTGAGCTTGGGCAGCCTGGGGCTTTGTTAGGTGATGATCAATTATATAATGTTATTGTAACTGCTCATGCTTTTGTAATGATTTTTTTTTTGGTTATGCCTGTTTTGATTGGGGGTTTTGGTAATTGGTTGGTTCCTTTGATGTTGGGTGCTCCTGATATGGCTTTTCCTCGTATAAATAATATAAGTTTTTGGTTGTTGCCCCCTTCCTTGACTTTACTGTTGGCTTCTGCGGCTGTAGAGGGGGGGGCGGGGACTGGTTGGACTGTGTATCCCCCTTTGTCTGGGAATTTAGCTCATGCTGGTGGTTCTGTTGATCTTGCTATTTTTTCTTTACATTTGGCTGGTGTTTCTTCTATTTTAGGGGCTATTAATTTTATTACTACTGTTGTAAATATGCGTTGGGTGGGGTATCAGTTTGAACGAATTCCTTTATTTGTTTGGTCTGTGAAGATTACTGCTGTCTTGCTTCTTCTTTCTCTCCCTGTTTTAGCTGGTGCTATTACGATGCTTTTAACTGATCGTAATTTTAATACTTCTTTTTTTGATCCTGCTGG
>NOMAN270-23|Hubrechtella sp. SMOM060|BOMAN_12285|1202||Sur, at Watch Tower|OM22_090|BOLD:AFB1359|PP834768
CTTGTCGGGACTGGTTTAAGTCTTTTAATTCGTGCTGAGCTTGGGCAGCCTGGGGCTTTGTTAGGTGATGATCAATTATATAATGTTATTGTAACTGCTCATGCTTTTGTAATGATTTTTTTTTTGGTTATGCCTGTTTTGATTGGGGGTTTTGGTAATTGGTTGGTTCCTTTGATGTTGGGTGCTCCTGATATGGCTTTTCCTCGTATAAATAATATAAGTTTTTGGTTGTTGCCCCCTTCCTTGACTTTACTGTTGGCTTCTGCGGCTGTAGAGGGGGGGGCGGGGACTGGTTGGACTGTGTATCCCCCTTTGTCTGGGAATTTAGCTCATGCTGGTGGTTCTGTTGATCTTGCTATTTTTTCTTTACATTTGGCTGGTGTTTCTTCTATTTTAGGGGCTATTAATTTTATTACTACTGTTGTAAATATGCGTTGGGTGGGGTATCAGTTTGAACGAATTCCTTTATTTGTTTGGTCTGTGAAGATTACTGCTGTCTTGCTTCTTCTTTCTCTCCCTGTTTTAGCTGGTGCTATTACGATGCTTTTAACTGATCGTAATTTTAATACTTC
>NOMAN127-23|Lineidae|BOMAN_03190|922||Al Sawadi sandflat|OMAN_029|BOLD:AFA3223|PP834774
TACGTTATATTTTTTATTTGGGATTTGGTCTGGCTTAGTTGGTACTGGTTTGAGGATGTTAATTCGTGCTGAGTTGGGGCAACCTGGGGCTCTTTTGGGGGATGATCACTTATATAACGTTATTGTTACTGCGCATGCGTTTGTGATGATTTTTTTCTTGGTTATGCCTGTTATAATTGGTGGTTTTGGTAATTGGTTGGTTCCTTTAATGTTGGGGGCTCCTGATATGGCTTTTCCTCGTATGAATAATATGAGTTTCTGATTGTTGCCGCCTGCTTTAACTCTTCTTTTAAGCTCTGCTGCTGTTGAGGGGGGGGTTGGTACTGGGTGAACTGTTTATCCGCCTCTAGCTGGAAATATTGCTCATAGTGGGGGTTCTGTGGATTTGGCTATTTTTTCTTTACATTTGGCTGGTGTTTCATCTATTCTGGGTGCTATTAATTTTATTACTACTGTTATTAATATGCGTTGGCGTGGGTTGCAGTTTGAGCGGTTGCCTTTGTTTGTGTGGTCTGTTAAGATTACAGCTATTTTATTGCTTTTGTCTTTGCCTGTGCTGGCTGGGGCGATTACTATGCTTTTGACTGATCGTAATTTTAATACTTCTTTTTTTGATCCTGCGGGGGGTGGTGATCCTATTTTGTACCAGCATCTGTTT
>NOMAN128-23|Lineidae|BOMAN_12283|1174||offshore from Al Mouj golf course|OM22_086|BOLD:AFA3223|PP834775
TACGTTATATTTTTTATTTGGGATTTGGTCTGGCTTAGTTGGTACTGGTTTGAGGATGTTAATTCGTGCTGAGTTGGGGCAGCCTGGGGCTCTTTTGGGGGATGATCACTTATATAACGTTATTGTTACTGCGCATGCGTTTGTGATGATTTTTTTCTTGGTTATGCCTGTTATAATTGGTGGTTTTGGTAATTGGTTGGTTCCTTTAATGTTGGGGGCTCCTGATATGGCTTTTCCTCGTATGAATAATATGAGTTTCTGATTGTTGCCGCCTGCTTTAACTCTTCTTTTAAGCTCTGCTGCTGTTGAGGGGGGGGTTGGTACTGGGTGAACTGTTTATCCGCCTCTAGCTGGAAATATTGCTCATAGTGGGGGTTCTGTGGATTTGGCTATTTTTTCTTTACATTTGGCTGGTGTTTCATCTATTCTGGGTGCTATTAATTTTATTACTACTGTTATTAATATGCGTTGGCGTGGGTTGCAGTTTGAGCGGTTGCCTTTGTTTGTGTGGTCTGTTAAGATTACAGCTATTTTATTGCTTTTGTCTTTGCCTGTGCTGGCTGGGGCGATTACTATGCTTTTGACTGATCGTAATTTTAATACTTCTTTTTTTGATCCTGCGGGGGGTGGTGATCCTATTTTGTACCAGCATCTGTTT
>NOMAN135-23|Lineidae|BOMAN_01083|816||Cove at Haramel Village|OMAN_001|BOLD:AFA3224|PP834781
TACTCTCTATTTTCTTTTTGGTATTTGATCTGGTTTAGTTGGGACTGGTTTAAGGATGTTGATTCGTGCTGAGCTAGGGCAGCCGGGGGCGTTGTTGGGGGATGATCATTTATATAATGTCATTGTTACTGCTCATGCTTTTGTGATGATTTTCTTTTTGGTTATGCCTGTTATGATTGGGGGGTTTGGTAACTGGTTGGTTCCGTTGATGTTGGGGGCGCCTGATATAGCCTTTCCTCGTATAAATAATATGAGTTTTTGGTTGTTGCCTCCTGCTCTAACTTTGCTTTTGGGCTCTGCGGCTGTGGAGGGCGGAGTTGGTACTGGTTGGACAGTTTATCCTCCTTTGGCGGCTAATGTTGCTCATGCAGGTGGCTCTGTTGATTTGGCTATTTTTTCTCTTCACTTGGCGGGTGTGTCTTCTATTTTGGGGGCTATTAATTTCATTACTACGGTTATTAATATGCGATGGCGAGGTCTTCAGTTTGAGCGGTTGCCTCTTTTTGTCTGATCGGTTAAGATTACTGCTATTCTTCTTTTGTTGTCTCTTCCTGTTTTGGCGGGTGCTATTACTATGTTGTTGACTGATCGTAATTTTAATACTTCTTTTTTTGATCCGGCTGGGGGAGGAGATCCCATTTTGTATCAGCATCTGTTT
>NOMAN136-23|Lineidae|BOMAN_07004|1053||Mirbat, Hamdis|OM22_011A|BOLD:AFA3224|PP834779
TACTCTCTATTTTCTTTTTGGTATTTGATCTGGTTTAGTTGGGACTGGTTTAAGGATGTTGATTCGTGCTGAGCTAGGGCAGCCGGGGGCGTTGTTGGGGGATGATCATTTATATAATGTCATTGTTACTGCTCATGCTTTTGTGATGATTTTCTTTTTGGTTATGCCTGTTATGATTGGGGGGTTTGGTAACTGGTTGGTTCCGTTGATGTTGGGGGCGCCTGATATAGCCTTTCCTCGTATAAATAATATGAGTTTTTGGTTGTTGCCTCCTGCTCTAACTTTGCTTTTGGGCTCTGCGGCTGTGGAGGGCGGAGTTGGTACTGGTTGGACAGTTTATCCTCCTTTGGCGGCTAATGTTGCTCATGCAGGTGGCTCTGTTGATTTGGCTATTTTTTCTCTTCACTTGGCGGGTGTGTCTTCTATTTTGGGGGCTATTAATTTCATTACTACGGTTATTAATATGCGATGGCGAGGTCTTCAGTTTGAGCGGTTGCCTCTTTTTGTCTGATCGGTTAAGATTACTGCTATTCTTCTTTTGTTGTCTCTTCCTGTTTTGGCGGGTGCTATTACTATGTTGTTGACTGATCGTAATTTTAATACTTCTTTTTTTGATCCGGCTGGGGGAGGAGATCCCATTTTGTATCAGCATCTGTTT
>NOMAN137-23|Lineidae|BOMAN_09058|1298||Mirbat, Roshan Reef|OM22_037A|BOLD:AFA3224|PP834777
TACTCTCTATTTTCTTTTTGGTATTTGATCTGGTTTAGTTGGGACTGGTTTAAGGATGTTGATTCGTGCTGAGCTAGGGCAGCCGGGGGCGTTGTTGGGGGATGATCATTTATATAATGTCATTGTTACTGCTCATGCTTTTGTGATGATTTTCTTTTTGGTTATGCCTGTTATGATTGGGGGGTTTGGTAACTGGTTGGTTCCGTTGATGTTGGGGGCGCCTGATATAGCCTTTCCTCGTATAAATAATATGAGTTTTTGGTTGTTGCCTCCTGCTCTAACTTTGCTTTTGGGCTCTGCGGCTGTGGAGGGCGGAGTTGGTACTGGTTGGACAGTTTATCCTCCTTTGGCGGCTAATGTTGCTCATGCAGGTGGCTCTGTTGATTTGGCTATTTTTTCTCTTCACTTGGCGGGTGTGTCTTCTATTTTGGGGGCTATTAATTTCATTACTACGGTTATTAATATGCGATGGCGAGGTCTTCAGTTTGAGCGGTTGCCTCTTTTTGTCTGATCGGTTAAGATTACTGCTATTCTTCTTTTGTTGTCTCTTCCTGTTTTGGCGGGTGCTATTACTATGTTGTTGACTGATCGTAATTTTAATACTTCTTTTTTTGATCCGGCTGGGGGAGGAGATCCCATTTTGTATCAGCATCTGTTT
>NOMAN138-23|Lineidae|BOMAN_09079|1331||Mirbat, off Roshan Resort|OM22_044C|BOLD:AFA3224|PP834780
TACTCTCTATTTTCTTTTTGGTATTTGATCTGGTTTAGTTGGGACTGGTTTAAGGATGTTGATTCGTGCTGAGCTAGGGCAGCCGGGGGCGTTGTTGGGGGATGATCATTTATATAATGTCATTGTTACTGCTCATGCTTTTGTGATGATTTTCTTTTTGGTTATGCCTGTTATGATTGGGGGGTTTGGTAACTGGTTGGTTCCGTTGATGTTGGGGGCGCCTGATATAGCCTTTCCTCGTATAAATAATATGAGTTTTTGGTTGTTGCCTCCTGCTCTAACTTTGCTTTTGGGCTCTGCGGCTGTGGAGGGCGGAGTTGGTACTGGTTGGACAGTTTATCCTCCTTTGGCGGCTAATGTTGCTCATGCAGGTGGCTCTGTTGATTTGGCTATTTTTTCTCTTCACTTGGCGGGTGTGTCTTCTATTTTGGGGGCTATTAATTTCATTACTACGGTTATTAATATGCGATGGCGAGGTCTTCAGTTTGAGCGGTTGCCTCTTTTTGTCTGATCGGTTAAGATTACTGCTATTCTTCTTTTGTTGTCTCTTCCTGTTTTGGCGGGTGCTATTACTATGTTGTTGACTGATCGTAATTTTAATACTTCTTTTTTTGATCCGGCTG
>NOMAN141-23|Lineidae|BOMAN_11551|1265||E Bandar Khayran, around boat ramp facing small island (a.k.a. Nice Little Beach)|OM22_087B|BOLD:AFA4480|PP834782
TACTCTTTATTTTCTTTTTGGTATTTGGTCTGGTCTGGTTGGGACTGGGTTGAGGATGTTGATCCGGGCCGAATTGGGTCAGCCTGGAGCTCTTTTGGGGGACGATCATTTGTATAATGTTATTGTTACGGCTCATGCGTTTGTTATGATTTTCTTTTTGGTTATGCCTGTTATGATTGGGGGGTTTGGGAACTGGTTGGTCCCTTTGATGTTAGGGGCTCCGGATATGGCTTTCCCTCGTATAAATAATATGAGCTTTTGGCTTCTTCCTCCTGCCTTGACGCTTCTCCTTGGTTCCGCGGCTGTAGAGGGGGGGGTTGGGACTGGCTGGACGGTTTATCCTCCACTGGCTGGTAATGTCGCGCATGCTGGTGGTTCTGTTGATTTGGCTATTTTTTCTCTACATCTTGCTGGGGTCTCTTCTATTTTGGGGGCAATTAACTTTATTACTACTGTTCTTAACATGCGTTGGCGTGGTCTTCAGTTTGAGCGCTTGCCTCTGTTTGTTTGGTCTGTGAAGATTACTGCTATCCTCCTTCTCCTTTCTCTTCCTGTTCTTGCTGGGGCTATTACTATGCTTTTGACTGATCGTAATTTTAATACTTCTTTCTTTGACCCGGCTGGGGGAGGTGATCCTATTCTTTACCAGCATCTTTTT
>NOMAN146-23|Lineidae|BOMAN_11511|1297||Darsayt Beach & Fishing area|OM22_081|BOLD:AFB1286|PP834783
AACTTTATATTTTCTTTTTGGTATTTGGTCTGGTTTAGTTGGTACGGGGTTAAGTATGCTTATTCGTGCGGAGTTGGGGCAGCCGGGGGCTTTGTTGGGTGATGATCATTTATATAATGTAATTGTGACTGCTCATGCTTTTGTCATGATTTTTTTTTTGGTTATGCCAGTTATAATTGGTGGTTTTGGTAATTGGTTGGTGCCTTTGATGTTGGGTGCTCCTGACATGGCTTTTCCTCGTATGAATAATATAAGTTTTTGGCTTTTGCCGCCGGCTTTGAGGTTGTTGTTGGGGTCTGCTGCGGTGGAGGGGGGTGTTGGAACTGGTTGGACGGTATATCCACCTTTGGCTAGAAATGTTGCTCATGCAGGGGGGTCGGTTGATTTGGCTATTTTTTCGTTGCACTTGGCTGGTGTCTCTTCTATTTTAGGGGCGATTAATTTTATTACTACTGTTGTGAATATGCGCTGACGTGGTTTGCAGTTTGAGCGTTTGCCTTTGTTTGTCTGGTCGGTGAAGATTACTGCTATTCTTTTGTTGTTGTCGTTGCCTGTCTTAGCTGGGGCTATTACTATGCTTTTAACTGATCGTAATTTTAATACTTCTTTTTTTGATCCTGCCGGAGGGGGGGATCCTATTTTGTATCAGCATCTTTTT
>NOMAN147-23|Lineidae|BOMAN_07006|1057||Mirbat, Hamdis|OM22_011A|BOLD:ACA9932|PP834816
AACTTTATATTTTTTGTTTGGGATCTGATCTGGTCTTGTTGGTACTGGTTTAAGTATGTTGATTCGGGCTGAGTTAGGGCAGCCTGGGGCGTTGTTGGGAGATGATCATCTTTATAACGTTATTGTTACTGCGCATGCTTTTGTGATGATTTTCTTTCTGGTTATGCCTGTTATGATTGGTGGTTTTGGTAATTGATTGGTTCCTTTGATGTTAGGGGCTCCGGATATGGCTTTTCCTCGAATGAATAATATAAGTTTTTGGCTTCTTCCTCCTTCACTAACCCTTCTGCTTGGGTCTGCTGCTGTTGAGGGTGGGGCGGGCACGGGGTGGACTGTCTATCCTCCGTTGGCTGGTAATATGGCTCATGCAGGTGGTTCTGTGGATCTCGCTATTTTTTCTTTGCATTTAGCTGGTGTGTCTTCTATTCTAGGTGCTATTAATTTTATTACTACTGTAGTTAACATGCGGTGGCGTGGTCTTCAGTTTGAGCGTTTGCCTCTTTTTGTATGGTCTGTGAAAATTACTGCTATTTTGCTTCTTCTTTCCCTTCCTGTGTTAGCTGGAGCTATTACTATACTTTTAACTGATCGTAATTTTAATACTTCCTTTTTTGATCCTGCGGGTGGGGGTGATCCTATTTTGTATCAGCATCTTTTT
>NOMAN148-23|Lineidae|BOMAN_08297|1111||Mirbat, inshore of Chinese Wreck|OM22_031B|BOLD:ACA9932|PP834815
AACTTTATATTTTTTGTTTGGGATCTGATCTGGTCTTGTTGGTACTGGTTTAAGTATGTTGATTCGGGCTGAGTTGGGGCAGCCTGGGGCGTTGTTGGGAGATGATCATCTTTATAATGTTATTGTTACTGCGCATGCTTTTGTGATGATTTTCTTTCTGGTTATGCCTGTTATAATTGGTGGTTTTGGTAATTGGTTGGTTCCTTTGATGTTAGGGGCTCCGGATATGGCTTTTCCTCGAATGAATAATATAAGTTTTTGGCTTCTTCCTCCTTCACTAACTCTTCTGCTTGGGTCTGCTGCTGTTGAGGGTGGGGCGGGCACGGGGTGGACTGTCTATCCTCCGTTGGCTGGTAATATGGCTCATGCAGGTGGTTCTGTGGATCTCGCTATTTTTTCTTTGCATTTAGCGGGTGTGTCTTCTATTCTAGGTGCTATTAATTTTATTACTACTGTAGTTAATATGCGGTGGCGTGGTCTTCAGTTTGAGCGTTTGCCTCTTTTTGTATGGTCTGTGAAAATTACTGCTATTTTGCTTCTTCTTTCCCTTCCTGTGTTAGCTGGAGCTATTACTATACTTTTAACTGATCGTAATTTTAATACTTCCTTTTTTGATCCTGCGGGTGGGGGTGATCCTATTTTGTATCAGCATCTTTTT
>NOMAN149-23|Lineidae|BOMAN_09090|||Mirbat, Tinawelli, ARMS Site 1|OM22_043A|BOLD:ACA9932|PP834813
CAGCCTGGGGCGTTGTTGGGAGATGATCATCTTTATAACGTTATTGTTACTGCGCATGCTTTTGTGATGATTTTCTTTCTGGTTATGCCTGTTATGATTGGTGGTTTTGGTAATTGATTGGTTCCTTTGATGTTAGGGGCTCCGGATATGGCTTTTCCTCGAATGAATAATATAAGTTTTTGGCTTCTTCCTCCTTCACTAACCCTTCTGCTTGGGTCTGCTGCTGTTGAGGGTGGGGCGGGCACGGGGTGGACTGTCTATCCTCCGTTGGCTGGTAATATGGCTCATGCAGGTGGTTCTGTGGATCTCGCTATTTTTTCTTTGCATTTAGCTGGTGTGTCTTCTATTCTAGGTGCTATTAATTTTATTACTACTGTAGTTAACATGCGGTGGCGTGGTCTTCAGTTTGAGCGTTTGCCTCTTTTTGTATGGTCTGTGAAAATTACTGCTATTTTGCTTCTTCTTTCCCTTCCTGTGTTAGCTGGAGCTATTACTATACTTTTAACTGATCGTAATTTTAATACTTCCTTTTTTGATCCTGCGGGTGGGGGTGATCCTATTTTGTATCNGCATCTTTTT
>NOMAN157-23|Lineidae|BOMAN_08046|1137||Mirbat, Hamdis|OM22_022A|BOLD:AFA4481|PP834785
AACTTTGTATTTTCTGTTTGGTATTTGGTCGGGGTTGGTTGGGACGGCGTTGAGAATGTTAATCCGGGCGGAATTGGGTCAGCCTGGTGCGTTTTTGGGGGATGATCAGTTGTATAATGTTATTGTTACGGCGCATGCGTTTGTTATGATTTTTTTTTTGGTTATGCCTGTTATAATTGGTGGGTTTGGAAATTGGTTGGTTCCTTTAATGTTGGGTGCTCCTGATATGGCTTTTCCTCGTATGAATAATATAAGGTTTTGGCTTTTGCCTCCTTCTTTGGTTTTATTATTAAGGTCTGCTGCGGTGGAGAGAGGGGTTGGAACTGGTTGGACTGTTTATCCTCCTTTGGCTGGAAATGTTGGGCACGCAGGGGGGTCTGTGGATTTAGCTATTTTTTCTCTTCATTTAGCTGGGGTGTCTTCTATTTTGGGTGCTATCAATTTTATTACTACTATTGTTAATATGCGGTGACGGGGGCTTCAGTTTGAGCGGTTGCCTTTATTTGTGTGGTCGGTTAAGATTACGGCTATTTTGTTGTTACTTTCTTTACCTGTATTAGCGGGTGCAATTACAATGTTGTTGACTGATCGTAATTTTAATACTTCGTTTTTTGATCCGGCAGGGGGTGGTGATCCTATTTTGTATCAGCATTTATTT
>NOMAN158-23|Lineidae|BOMAN_08058|1091||Mirbat, Hamdis|OM22_022A|BOLD:AFA4481|PP834784
AACTTTGTATTTTCTGTTTGGTATTTGGTCGGGGTTGGTTGGGACGGCGTTGAGAATGTTAATCCGGGCGGAATTGGGTCAGCCTGGTGCGTTTTTGGGGGATGATCAGTTGTATAATGTTATTGTTACGGCGCATGCGTTTGTTATGATTTTTTTTTTGGTTATGCCTGTTATAATTGGTGGGTTTGGAAATTGGTTGGTTCCTTTAATGTTGGGTGCTCCTGATATGGCTTTTCCTCGTATGAATAATATAAGGTTTTGGCTTTTGCCTCCTTCTTTGGTTTTATTATTAAGGTCTGCTGCGGTGGAGAGAGGGGTTGGAACTGGTTGGACTGTTTATCCTCCTTTGGCTGGAAATGTTGGGCACGCAGGGGGGTCTGTGGATTTAGCTATTTTTTCTCTTCATTTAGCTGGGGTGTCTTCTATTTTGGGTGCTATCAATTTTATTACTACTATTGTTAATATGCGGTGACGGGGGCTTCAGTTTGAGCGGTTGCCTTTATTTGTGTGGTCGGTTAAGATTACGGCTATTTTGTTGTTACTTTCTTTACCTGTATTAGCGGGTGCAATTACAATGTTGTTGACTGATCGTAATTTTAATACTTCGTTTTTTGATCCGGCAGGGGGTGGTGATCCTATTTTGTATCAGCATTTATTT
>NOMAN168-23|Lineidae|BOMAN_11513|1278||Darsayt Beach & Fishing area|OM22_081|BOLD:AFB1287|PP834786
GACTCTTTATTTTCTCTTTGGGATCTGATCTGGTCTTGTTGGTACTGGTTTAAGGATGCTTATTCGGGCTGAGCTTGGCCAGCCTGGTGCTCTATTGGGGGATGACCATTTGTATAACGTAATTGTTACTGCACATGCCTTTGTTATGATTTTTTTTCTGGTTATGCCGGTTATAATTGGGGGTTTTGGCAACTGGTTGGTTCCTCTTATATTGGGAGCACCAGATATGGCTTTTCCTCGCATGAATAATATGAGTTTCTGGCTCTTGCCTCCCTCTTTAACTTTGCTGCTTGGTTCAGCTGCTGTCGAAGGGGGGGTTGGTACGGGGTGAACTGTTTATCCTCCTCTTGCCGGTAATGTTGCGCATGCTGGTGGGTCTGTTGATTTGGCTATTTTCTCTCTCCATTTGGCGGGGGTTTCCTCTATCTTGGGTGCTATTAATTTTATTACTACTGTTGTAAACATGCGTTGGCGAGGGTTGCAGTTTGAGCGGCTTCCTCTTTTTGTTTGATCTGTGAAGATTACTGCCATTCTTCTTTTGTTGTCTTTGCCGGTGTTGGCGGGGGCTATTACTATGCTTTTAACAGATCGTAACTTCAATACCTCTTTTTTTGATCCAGCTGGGGGTGGGGATCCAATTCTCTATCAGCATCTCTTT
>NOMAN169-23|Lineidae|BOMAN_10513|1317||Bandar Al Khairan|OM22_072B|BOLD:AFA8610|PP834792
AACTTTATATTTTTTGTTTGGAATTTGGTCTGGCCTTGTCGGGACTGGGCTTAGCATGTTGATTCGGGCAGAGTTGGGGCAGCCTGGTGCTCTTTTAGGTGATGATCATTTATATAATGTTATTGTTACCGCCCATGCTTTTGTTATGATTTTTTTTTTGGTTATACCGGTTATAATTGGGGGGTTTGGGAATTGATTGGTTCCTTTAATGTTGGGGGCGCCCGATATGGCTTTTCCTCGGATGAATAATATAAGTTTCTGGTTATTACCCCCATCTCTTACGTTGTTGTTAGGGTCGGCAGCGGTTGAAGGGGGGGCGGGAACTGGGTGGACTGTTTATCCTCCTTTGGCGGGAAATGTTGCTCACGCGGGAGGGTCTGTTGATCTTGCTATTTTTTCTTTACATCTGGCTGGTGTTTCTTCTATTTTGGGAGCCATTAATTTTATTACTACGGTTGTTAATATACGCTGACGAGGGCTTCAATTTGAGCGGCTTCCTTTATTTGTGTGGTCGGTAAAAATTACTGCGGTGCTGCTGCTGTTATCTTTGCCTGTTTTGGCGGGTGCAATTACTATGCTTTTAACAGATCGAAATTTTAATACTTCTTTTTTTGATCCTGCGGGGGGGGGAGATCCAATTTTATATCAACATCTTTTT
>NOMAN170-23|Lineidae|BOMAN_10531|1294||Al Sawadi Beach|OM22_073|BOLD:AFA8610|PP834790
AACTTTATATTTTTTGTTTGGAATTTGGTCTGGCCTTGTCGGGACTGGGCTTAGCATGTTGATTCGGGCAGAGTTGGGGCAGCCTGGTGCTCTTTTAGGTGATGATCATTTATATAATGTTATTGTTACCGCCCATGCTTTTGTTATGATTTTTTTTTTGGTTATACCGGTTATAATTGGGGGGTTTGGGAATTGATTGGTTCCTTTAATGTTGGGGGCGCCCGATATGGCTTTTCCTCGGATGAATAATATAAGTTTCTGGCTATTACCCCCATCTCTTACGTTGTTGTTAGGGTCGGCAGCGGTTGAAGGGGGGGCGGGAACTGGGTGGACTGTTTATCCTCCTTTGGCGGGAAATGTTGCTCACGCGGGAGGGTCTGTTGATCTTGCTATTTTTTCTTTACATCTGGCTGGTGTTTCTTCTATTTTGGGAGCCATTAATTTTATTACTACGGTTGTCAATATACGCTGACGAGGGCTTCAATTTGAGCGGCTTCCTTTATTTGTGTGGTCGGTAAAAATTACTGCGGTGCTGCTGCTGTTATCTTTGCCTGTTTTGGCGGGTGCAATTACTATGCTTTTAACAGATCGAAATTTTAACACTTCTTTTTTTGATCCTGCGGGGGGGGGAGATCCAATTTTATATCAACATCTTTTT
>NOMAN171-23|Lineidae|BOMAN_08278|1097||Mirbat, Michel`s Reef|OM22_030C|BOLD:AFB0485|PP834794
TACGCTGTATTTTTTGTTTGGTATTTGAGCAGGCTTAGTTGGAACTGGACTGAGAATGTTGATTCGGGCGGAGCTTGGGCAACCAGGGGCTTTGTTAGGGGACGATCATTTATATAACGTTATTGTTACGGCCCATGCATTTGTTATAATTTTTTTCTTAGTTATACCTGTGATAATTGGGGGGTTTGGTAATTGGCTTGTTCCTTTAATGTTAGGGGCACCTGATATGGCTTTTCCTCGTATAAATAACATAAGATTTTGGTTATTGCCACCATCTTTGATTCTGTTGTTAGGGTCTGCTGCAGTGGAGGGTGGTGTAGGAACAGGATGGACTGTTTATCCGCCGTTAGCTGGCAATATTGCCCATGCTGGTGGGTCAGTTGATTTGGCCATCTTTTCTCTTCACTTGGCTGGGGTTTCTTCAATTTTGGGAGCTATTAATTTTATCACAACTGTTATTAATATACGGTGGCGTGGGCTCCAGTTCGAGCGGTTGCCTTTGTTTGTTTGGTCAGTAAAAATTACTGCCATTCTCTTATTATTATCATTACCTGTTTTGGCGGGGGCTATTACTATGCTGTTGACAGATCGAAATTTTAATACATCTTTCTTTGATCCGGCAGGAGGAGGGGACCCAATTTTGTATCAGCATTTATTT
>NOMAN172-23|Lineidae|BOMAN_08279|1078||Mirbat, Michel`s Reef|OM22_030C|BOLD:AFB0485|PP834793
TACGCTGTATTTTTTGTTTGGTATTTGAGCAGGTTTAGTTGGAACTGGGTTGAGAATGTTGATTCGGGCGGAGCTTGGGCAACCAGGGGCTTTGTTAGGGGACGATCATTTATATAACGTTATTGTTACGGCCCATGCATTTGTTATAATTTTTTTCTTAGTTATACCTGTGATAATTGGGGGGTTTGGAAATTGGCTTGTTCCTTTAATGTTAGGGGCACCTGATATAGCTTTTCCTCGTATAAATAACATAAGATTTTGGTTATTGCCACCATCTTTGATTCTGCTGTTAGGGTCTGCTGCAGTGGAGGGTGGTGTAGGAACAGGATGGACTGTTTACCCGCCGTTAGCTGGTAATATTGCCCATGCTGGTGGGTCAGTTGATTTGGCCATCTTTTCTCTTCACTTGGCTGGGGTTTCTTCAATTTTGGGAGCTATTAATTTTATCACAACTGTTATTAATATACGGTGGCGTGGGCTTCAGTTCGAGCGGCTGCCTTTGTTTGTTTGGTCAGTAAAAATTACTGCCATTCTCTTATTATTATCATTACCTGTTTTGGCGGGGGCTATTACGATGCTGTTGACAGATCGAAATTTTAATACATCTTTCTTTGATCCGGCAGGAGGAGGGGACCCAATTTTGTATCAGCATTTATTT
>NOMAN173-23|Lineidae|BOMAN_03202|927||Fahal Island, NE|OMAN_032|BOLD:AFB1288|PP834796
TACATTATATTTTTTATTTGGTATTTGATCTGGTTTAGTTGGGACAGGATTAAGTATACTTATTCGTGCAGAGTTAGGACAGCCTGGCGCTTTGCTTGGGGATGACCATTTGTATAATGTTATCGTAACAGCTCATGCGTTTGTTATAATTTTTTTTTTAGTTATGCCCGTGATAATTGGGGGGTTTGGAAATTGATTAGTTCCTTTGATATTAGGTGCTCCAGATATGGCGTTTCCTCGTATAAATAATATAAGTTTTTGATTATTACCTCCTTCTTTAACTTTATTATTAGGTTCTGCTGCTGTAGAAGGTGGTGCTGGAACAGGATGAACTGTATATCCGCCTCTTGCTGGTAATATCGCGCACGCTGGAGGATCAGTAGATTTAGCTATTTTTTCTCTCCACCTTGCAGGGGTGTCTTCTATTTTGGGTGCAATTAATTTTATTACTACTGTAATTAATATGCGGTGACGTGGGTTACAGTTTGAACGCTTACCATTATTTGTATGGGCTGTTAAGATTACTGCTATTTTGTTACTTTTGTCTCTACCTGTTCTTGCTGGGGCTATTACTATATTGTTAACTGATCGTAATTTTAATACTTCTTTTTTCGATCCTGCGGGGGGGGGGGACCCAATTTTATATCAGCATTTATTT
>NOMAN181-23|Lineidae|BOMAN_08071|1132||Mirbat, Hamdis|OM22_022A|BOLD:AFA3222|PP834797
ATTTTTTATTTGGTATTTGGTCCGGCCTTGTTGGAACTGGGTTAAGAATGTTGATTCGGGCAGAGCTAGGTCAGCCAGGGGCTCTTTTGGGTGATGATCAATTATATAATGTAATTGTAACAGCTCATGCTTTTATTATGATTTTTTTTTTGGTGATACCTGTTATAATTGGGGGATTTGGTAATTGGTTAGTGCCCCTAATGCTAGGGGCACCGGACATGGCGTTCCCGCGGATGAATAATATAAGTTTTTGATTGTTGCCGCCGTCGCTTGTGTTGTTACTTAGTTCTGCTAGGGTGGAGAGGGGAGTAGGTACAGGATGAACTGTCTATCCCCCGTTGTCAGGCAATGTTGCCCATTCTGGAGGTTCTGTTGATTTGGCTATTTTTTCTTTGCATTTGGCAGGTGTTTCTTCTATTTTGGGAGCTATTAATTTTATTACTACTGTTATTAATATGCGCTGGAGGGGCTTACAGATGGAGCGATTGCCTCTTTTTGTTTGGTCTGTTAAGATTACTGCTATTTTGCTGTTGTTGTCTCTTCCTGTTTTAGCGGGTGCTATTACTATGCTTTTGACTGATCGTAATTTTAATACTTCGTTTTTTGATCCTGCTGGAGGGGGTGATCCTATTTTATATCAACATTTGTTT
>NOMAN194-23|Lineidae|BOMAN_11517|1327||Darsayt Beach & Fishing area|OM22_081|BOLD:AFB0699|PP834798
AACTCTTTATTTTCTTTTTGGTATTTGGTCTGGGCTTGTTGGGACAGGCCTAAGTATGTTAATTCGTGCTGAGTTAGGGCAGCCTGGTGCTCTTTTGGGGGATGACCACCTATATAATGTTATTGTTACTGCTCATGCCTTTGTAATGATTTTTTTTCTTGTTATGCCGGTTATAATTGGTGGGTTTGGAAACTGGCTGGTTCCTCTTATGTTGGGGGCCCCCGACATGGCTTTTCCTCGTATAAATAATATGAGTTTTTGATTGTTACCTCCTGCGTTGACTCTCTTACTTGGGTCCGCTGCGGTGGAGGGGGGGGTTGGAACTGGTTGAACTGTTTATCCTCCCTTGGCTGGAAATGTTGCGCATGCGGGGGGCTCTGTTGATCTAGCTATTTTTTCCCTGCATCTGGCGGGGGTGTCATCTATTCTCGGTGCCATTAATTTTATTACTACTGTTTTGAATATGCGCTGGCGAGGGTTACAATTTGAGCGTTTGCCTCTTTTTGTTTGGTCTGTAAAAATCACTGCTGTGTTGCTCTTGCTTTCCCTTCCTGTATTAGCGGGGGCTATTACTATGCTTCTGACAGATCGTAACTTTAACACCTCTTTCTTTGACCCAGCCGGCGGGGGCGATCCTGTTTTGTATCAGCACCTTTTC
>NOMAN207-23|Lineidae|BOMAN_08036|1120||Mirbat, Hamdis|OM22_022A|BOLD:AFJ0539|PP834800
GACCTTATATTTTTTATTTGGGATTTGATCAGGCTTGGTAGGAACTGCTCTGAGGATGCTGATTCGAGCTGAATTGGGTCAGCCTGGTGCTTTGTTGGGAGATGATCAGTTATACAATGTTATTGTTACAGCACATGCTTTTGTTATAATTTTTTTTTTGGTTATGCCTGTGATGATTGGAGGTTTCGGGAATTGGTTAGTTCCCTTGATGTTAGGGGCTCCTGATATGGCTTTTCCTCGTATAAATAATATGAGCTTTTGGTTGCTGCCGCCCTCTTTGATTTTGTTATTAGGGTCTGCGGCGGTTGAAAGAGGAGTGGGAACGGGATGAACTGTTTATCCTCCTTTAGCGGGAAATGTGGCGCATTCTGGTGGCTCTGTTGATTTGGCTATTTTTTCTTTACATTTGGCTGGGGTTTCTTCTATCTTGGGTGCTATTAATTTTATTACGACTATTGTGAATATGCGGTGATGGGGGTTGCAAATGGAGCGCCTTCCTTTGTTTGTATGGTCTGTTAAGATTACTGCTATTTTGTTGTTATTGTCTCTTCCTGTTTTGGCGGGAGCTATTACTATGTTGTTGACTGATCGAAATTTTAATACTTCGTTTTTCGACCCTGCT
>NOMAN208-23|Lineidae|BOMAN_08043|1123||Mirbat, Hamdis|OM22_022A|BOLD:AFJ0539|PP834801
GACCTTATATTTTTTATTTGGGATTTGATCAGGCTTGGTAGGAACTGCTCTGAGGATGCTGATTCGAGCTGAATTGGGTCAGCCTGGTGCTTTGTTGGGAGATGATCAGTTATACAATGTTATTGTTACAGCACATGCTTTTGTTATAATTTTTTTTTTGGTTATGCCTGTGATGATTGGAGGTTTCGGGAATTGGTTAGTTCCCTTGATGTTAGGGGCTCCTGATATGGCTTTTCCTCGTATAAATAATATGAGCTTTTGGTTGCTGCCGCCCTCTTTGATTTTGTTATTAGGGTCTGCGGCGGTTGAAAGAGGAGTGGGAACAGGATGAACTGTTTATCCTCCTTTAGCGGGAAATGTGGCGCATTCTGGTGGCTCTGTTGATTTGGCTATTTTTTCTTTACATTTGGCTGGGGTTTCTTCTATCTTGGGTGCTATTAATTTTATTACGACTATTGTGAATATGCGGTGATGGGGGTTGCAAATGGAGCGCCTTCCTTTGTTTGTATGGTCTGTTAAGATTACTGCTATTTTGTTGTTATTGTCTCTTCCTGTTTTGGCGGGAGCTATTACTATGTTGTTGACTGATCGAAATTTTAATACTTCGTTTTTCGACCCTGCCGGAGGTGGGGATCCTATTTTGTATCAACATTTGTTTTGGTTTTTTGGTCATCCTGAAGTCTATATTTTGATTTTG
>NOMAN209-23|Lineidae|BOMAN_08057|||Mirbat, Hamdis|OM22_022B|BOLD:AFJ0539|PP834799
GACCTTATATTTTTTATTTGGGATTTGATCAGGCTTGGTAGGAACTGCTCTGAGGATGCTGATTCGAGCTGAATTGGGTCAGCCTGGTGCTTTGTTGGGAGATGATCAGTTATACAATGTTATTGTTACAGCACATGCTTTTGTTATAATTTTTTTTTTGGTTATGCCTGTGATGATTGGAGGTTTCGGGAATTGGTTAGTTCCCTTGATGTTAGGGGCTCCTGATATGGCTTTTCCTCGTATAAATAATATGAGCTTTTGGTTGCTGCCGCCCTCTTTGATTTTGTTATTAGGGTCTGCGGCGGTTGAAAGAGGAGTGGGAACGGGATGAACTGTTTATCCTCCTTTAGCGGGAAATGTGGCGCATTCTGGTGGCTCTGTTGATTTGGCTATTTTTTCTTTACATTTGGCTGGGGTTTCTTCTATCTTGGGTGCTATTAATTTTATTACGACTATTGTGAATATGCGGTGATGGGGGTTGCAAATGGAGCGCCTTCCTTTGTTTGTATGGTCTGTTAAGATTACTGCTATTTTGTTGTTATTGTCTCTTCCTGTTTTGGCGGGAGCTATTACTATGTTGTTGACTGATCGAAATTTTAATACTTCG
>NOMAN212-23|Lineidae|BOMAN_08063|||Mirbat, Hamdis|OM22_022B|BOLD:ACA9932|PP834818
AACTTTATATTTTTTGTTTGGGATCTGATCTGGTCTTGTTGGTACTGGTTTAAGTATGTTGATTCGGGCTGAGTTAGGGCAGCCTGGGGCGTTGTTGGGAGATGATCATCTTTATAACGTTATTGTTACTGCGCATGCTTTTGTGATGATTTTCTTTTTGGTTATGCCTGTTATGATTGGTGGTTTTGGTAATTGATTGGTTCCTTTGATGTTAGGGGCTCCGGATATGGCTTTTCCTCGAATGAATAATATAAGTTTTTGGCTTCTTCCTCCTTCACTAACTCTTCTGCTTGGGTCTGCTGCTGTTGAGGGTGGGGCGGGCACGGGGTGGACTGTCTATCCTCCGTTGGCTGGTAATATGGCTCATGCAGGTGGTTCTGTGGATCTCGCTATTTTTTCTTTGCATTTAGCGGGTGTGTCTTCTATTCTAGGTGCTATTAATTTTATTACTACTGTAGTTAACATGCGGTGGCGTGGTCTTCAGTTTGAGCGTTTGCCTCTTTTTGTATGGTCTGTTAAAATTACTGCTATTTTGCTTCTTCTTTCCCTTCCTGTGTTAGCTGGAGCTATTACTATACTTTTAACTGATCGTAATTTTAATACTTCCTTTTTTGATCCTGCGGGT
>NOMAN214-23|Lineidae|BOMAN_08262|||Mirbat, Hamdis|OM22_022A|BOLD:AFJ0539|PP834802
GACCTTATATTTTTTATTTGGGATTTGATCAGGCTTGGTAGGAACTGCTCTGAGGATGCTGATTCGAGCTGAATTGGGTCAGCCTGGTGCTTTGTTGGGAGATGATCAGTTATACAATGTTATTGTTACAGCACATGCTTTTGTTATAATTTTTTTTTTGGTTATGCCTGTGATGATTGGAGGTTTCGGGAATTGGTTAGTTCCCTTGATGTTAGGGGCTCCTGATATGGCTTTTCCTCGTATAAATAATATGAGCTTTTGGTTGCTGCCGCCCTCTTTGATTTTGTTATTAGGGTCTGCGGCGGTTGAAAGAGGAGTGGGAACGGGATGAACTGTTTATCCTCCTTTAGCGGGAAATGTGGCGCATTCTGGTGGCTCTGTTGATTTGGCTATTTTTTCTTTACATTTGGCTGGGGTTTCTTCTATCTTGGGTGCTATTAATTTTATTACGACTATTGTGAATATGCGGTGATGGGGGTTGCAAATGGAGCGCCTTCCTTTGTTTGTATGGTCTGTTAAGATTACTGCTATTTTGTTGTTATTGTCTCTTCCTGTTTTGGCGGGAGCTATTACTATGTTGTTGACTGATCGAAATTTTAATACTTCGTTTTTCGACCCTGCTGGAGGTGGGGATCCTATTTTGTATCAACATTTGTTTTGGTTTTTTGGTCATCCTGAAGTCTATATTTTGATTTTG
>NOMAN217-23|Lineidae|BOMAN_09091|1304||Mirbat, Snorkel from beach beyond base|OM22_048A|BOLD:ACA9932|PP834817
CTGGTCTTGTTGGTACTGGTTTAAGTATGTTGATTCGGGCTGAGTTGGGGCAGCCTGGGGCGTTGTTGGGAGATGATCATCTTTATAATGTTATTGTTACTGCGCATGCTTTTGTGATGATTTTCTTTCTGGTTATGCCTGTTATAATTGGTGGTTTTGGTAATTGGTTGGTTCCTTTGATGTTAGGGGCTCCGGATATGGCTTTTCCTCGAATGAATAATATAAGTTTTTGGCTTCTTCCTCCTTCACTAACTCTTCTGCTTGGGTCTGCTGCTGTTGAGGGTGGGGCGGGCACGGGGTGGACTGTCTATCCTCCGTTGGCTGGTAATATGGCTCATGCAGGTGGTTCTGTGGATCTCGCTATTTTTTCTTTGCATTTAGCGGGTGTGTCTTCTATTCTAGGTGCTATTAATTTTATTACTACTGTAGTTAATATGCGGTGGCGTGGTCTTCAGTTTGAGCGTTTGCCTCTTTTTGTATGGTCTGTGAAAATTACTGCTATTTTGCTTCTTCTTTCCCTTCCTGTGTTAGCTGGAGCTATTACTATACTTTTAACTGATCGTAATTTTAATACTTCCTTTTTTGATCCTGCGGGTGGGGGTGATCCTATTTTGTATCAGCATCTTTTTTGGTTCTTTGGTCATCCTGAGGTTTATATTTTAATTCTT
>NOMAN221-23|Lineidae|BOMAN_10495|1321||Muscat, Qurum Beach|OM22_065A|BOLD:AFJ0537|PP834803
TACTCTTTATTTTCTTTTTGGCATTTGATCTGGTTTAGTTGGAACGGGTCTTAGTATGTTAATTCGAGCTGAGTTAGGGCAGCCGGGTGCTCTTTTAGGTGATGATCATCTTTATAATGTTATTGTCACTGCACATGCTTTTGTTATAATTTTCTTCTTGGTAATGCCTGTGATAATTGGGGGCTTTGGTAACTGGCTGGTTCCTTTGATGCTAGGGGCCCCTGATATGGCTTTCCCTCGTATAAATAATATAAGGTTTTGGTTGCTCCCTCCCGCTTTAACACTGTTATTGGGGTCAGCTGCTGTAGAAGGTGGGGTTGGGACTGGTTGGACGGTTTATCCGCCTTTGGCTGGTAATGTTGCCCATGCAGGGGGTTCTGTAGATCTTGCTATTTTCTCTTTACATCTAGCTGGGGTTTCTTCTATTCTGGGTGCTATTAATTTTATTACCACTGTGGTTAATATGCGTTGGTTGGGGCTCCAGTTTGAGCGGTTGCCTTTGTTTGTTTGGTCTGTAAAGATTACTGCTGTGCTTCTTTTACTTTCTTTGCCTGTTTTAGCCGGGGCTATTACTATGCTCCTAACTGATCGTAATTTTAATACTTCTTTTTTTGACCCTGCGGGTGGTGGGGA
>NOMAN256-23|Lineidae|BOMAN_15331|1383||Masirah Island SSW side in Echino City|MASA_048|BOLD:ACA9932|PP834814
ATCTGATCTGGTCTTGTTGGTACTGGTTTAAGTATGTTGATTCGGGCTGAGTTAGGGCAGCCTGGGGCGTTGTTGGGAGATGATCATCTTTATAACGTTATTGTTACTGCGCATGCTTTTGTGATGATTTTCTTTTTGGTTATGCCTGTTATGATTGGTGGTTTTGGTAATTGATTGGTTCCTTTGATGTTAGGGGCTCCGGATATGGCTTTTCCTCGAATGAATAATATAAGTTTTTGGCTTCTTCCTCCTTCACTAACTCTTCTGCTTGGGTCTGCTGCTGTTGAGGGTGGGGCGGGCACGGGGTGGACTGTCTATCCTCCGTTGGCTGGTAATATGGCTCATGCAGGTGGTTCTGTGGATCTCGCTATTTTTTCTTTGCATTTAGCGGGTGTGTCTTCTATTCTAGGTGCTATTAATTTTATTACTACTGTAGTTAACATGCGGTGGCGTGGTCTTCAGTTTGAGCGTTTGCCTCTTTTTGTATGGTCTGTGAAAATTACTGCTATTTTGCTTCTTCTTTCCCTTCCTGTGTTAGCTGGAGCTATTACTATACTTTTAACTGATCGTAATTTTAATACTTCCTTTTTTGATCCTGCGGGTGGGGGTGATCCTATTTTGTATC
>NOMAN259-23|Lineidae|BOMAN_15617|1389||Masirah Island offshore of SW end|MASA_052|BOLD:AFA3224|PP834778
TACTCTCTATTTTCTTTTTGGTATTTGATCTGGTTTAGTTGGGACTGGTTTAAGGATGTTGATTCGTGCTGAGCTAGGGCAGCCGGGGGCGTTGTTGGGGGATGATCATTTATATAATGTCATTGTTACTGCTCATGCTTTTGTGATGATTTTCTTTTTGGTTATGCCTGTTATGATTGGGGGGTTTGGTAACTGGTTGGTTCCGTTGATGTTGGGGGCGCCTGATATAGCCTTTCCTCGTATAAATAATATGAGTTTTTGGTTGTTGCCTCCTGCTCTAACTTTGCTTTTGGGCTCTGCGGCTGTGGAGGGCGGAGTTGGTACTGGTTGGACAGTTTATCCTCCTTTGGCGGCTAATGTTGCTCATGCAGGTGGCTCTGTTGATTTGGCTATTTTTTCTCTTCACTTGGCGGGTGTGTCTTCTATTTTGGGGGCTATTAATTTCATTACTACGGTTATTAATATGCGATGGCGAGGTCTTCAGTTTGAGCGGTTGCCTCTTTTTGTCTGATCGGTTAAGATTACTGCTATTCTTCTTTTGTTGTCTCTTCCTGTTTTGGCGGGTGCTATTACTATGTTGTTGACTGATCGTAATTTTAATACTTCTTTTTTTGATCCGGCTGGGGGAGGAGATCCCATTTTGTATCAGCATCTGTTT
>NOMAN264-23|Lineidae|BOMAN_16148|||Mirbat, ARMS_1 site dive|MASA_060|BOLD:AFJ0613|PP834805
GAGGATGTTGATTCGGGCAGAGTTGGGTCAGCCGGGGGCTTTGTTGGGAGATGATCATTTATATAATGTAATTGTCACAGCGCATGCTTTTGTAATGATTTTCTTTTTGGTGATGCCCGTTATGATTGGGGGTTTTGGTAATTGGTTGGTTCCTCTGATGTTGGGGGCTCCGGATATGGCGTTTCCTCGTATAAATAACATGAGTTTCTGGTTGTTGCCCCCGGCATTAACTTTATTGCTGGGCTCTGCTGCGGTTGAGGGTGGTGTTGGGACAGGTTGGACGGTGTATCCGCCTCTTGCGGGTAATGTGGCACATGCGGGTGGGTCGGTTGACTTGGCTATTTTCTCTTTGCATTTAGCTGGAGTTTCTTCCATTTTGGGGGCCATCAATTTTATTACTACTGTTATTAATATACGTTGGCGGGGGTTACAGTTCGAGCGGTTACCTTTGTTTGTGTGGTCTGTAAAGATTACTGCTATTCTTTTGTTGTTGTCTTTACCTGTTCTGGCTGGGGCCATCACTATGTTGTTGACTGATCGAAATTTTAACACTTCTTTTTTTGATCCGGCAGGTGGGGGGGATCCTATTCTATATCAGCATTTG
>NOMAN267-23|Lineidae|BOMAN_06485|1031||Mirbat, off Roshan Resort|OM22_005A|BOLD:AFA3224|PP834776
TTAGTTGGGACTGGTTTAAGGATGTTGATTCGTGCTGAGCTAGGGCAGCCGGGGGCGTTGTTGGGGGATGATCATTTATATAATGTCATTGTTACTGCTCATGCTTTTGTGATGATTTTCTTTTTGGTTATGCCTGTTATGATTGGGGGGTTTGGTAACTGGTTGGTTCCGTTGATGTTGGGAGCGCCTGATATAGCCTTTCCTCGTATAAATAATATGAGTTTTTGGTTGTTGCCTCCTGCTCTAACTTTGCTTTTGGGCTCTGCGGCTGTGGAGGGCGGAGTTGGTACTGGTTGGACAGTTTATCCTCCTTTGGCGGCTAATGTTGCTCATGCAGGTGGCTCTGTTGATTTGGCTATTTTTTCTCTTCACTTGGCGGGTGTGTCTTCTATTTTGGGGGCTATTAATTTCATTACTACGGTTATTAATATGCGATGGCGAGGTCTTCAGTTTGAGCGGTTGCCTCTTTTTGTCTGATCGGTTAAGATTACTGCTATTCTTCTTTTGTTGTCTCTTCCTGTTTTGGCGGGTGCTATTACTATGTTGTTGACTGATCGTAATTTTAATACTTCTTTTTTTGATCCGGCTGGGGGANNAGATCCCATTTTGTATCAGCATCTGTTT
>NOMAN268-23|Lineidae|BOMAN_06898|1049||Mirbat, Bavaria Reef|OM22_009A|BOLD:AFJ0554|PP834804
GTCGGGTCTTGTTGGTACTGCTTTAAGGATGCTGATTCGGGCTGAGTTGGGGCAGCCTGGTGCTCTTTTAGGGGACGACCAACTCTACAATGTGATTGTTACTGCCCATGCTTTCGTTATAATTTTTTTCTTGGTTATGCCGGTCATGATTGGGGGGTTTGGGAATTGGTTGGTTCCCCTGATGTTGGGGGCTCCTGATATGGCTTTCCCTCGTATAAATAACATAAGCTTTTGGTTGCTACCTCCTTCTCTCACTCTTCTCCTGGCCTCTGCTGCAGTGGAAAGGGGGGCTGGGACAGGGTGGACTGTGTACCCCCCTTTGGCTAGTAATATTGCTCACGCCGGTGGGTCGGTAGACTTGGCTATCTTTTCTTTACATTTGGCTGGAGCCTCTTCTATTTTAGGTGCTATTAATTTTATCACTACGGTGGTTAATATGCGGTGGCGTGGGTTACAGTTTGAGCGGCTGCCCCTGTTTGTCTGATCTGTTAAGATTACTGCTATTCTGTTGTTACTTTCTCTGCCTGTGTTGGCTGGTGCCATCACTATGCTCTTGACTGATCGTAATTTTAATACGGCTTTCTTTGATCCCGCTGGAGGAGGTGATCCTATTTTGTATCAACATCTGTTTTGG
>NOMAN276-23|Lineidae|BOMAN_16146|||Donkey`s Head, W of Salalah|MASA_058|BOLD:AFX7905|PP834806
GGGTACCGGGTTGAGAATGTTGATTCGGGCAGAGTTGGGTCAGCCGGGGGCTCTGTTGGGAGATGATCATTTATATAATGTAATTGTTACAGCGCATGCTTTTGTAATGATTTTCTTTTTGGTGATGCCTGTTATGATTGGGGGTTTTGGTAATTGGTTGGTTCCTCTGATGTTGGGGGCCCCGGATATGGCGTTTCCTCGTATAAATAACATGAGTTTTTGGTGGTTGCCTCCGGCATTAACTTTATTGCTGGGCTCTGCTGCGGTTGAGGGTGGTGTTGGGACAGGTTGGACGGTGTATCCGCCTCTTGCGGGTAATGTGGCACATGCGGGTGGGTCGGTTGACTTGGCTATCTTTTCTTTGCATTTAGCTGGGGTTTCTTCCATTTTGGGGGCCATCAATTTTATTACTACTGTTATTAATATACGTTGGCGGGGGTTACAGTTCGAGCGGTTACCTTTGTTTGTGTGGTCTGTAAAGATTACTGCTATTCTCTTGTTGTTGTCTTTACCTGTTCTGGCTGGGGCCATCACTATGTTGTTGACCGAT
>NOMAN279-23|Lineidae|BOMAN_17669|||W of Dhalkut|DAL_010B|BOLD:AFI9736|PP834808
ACTCTTTATTTTTTATTTGGTATTTGGTCGGGATTGGTAGGTACGGCATTGAGAATGTTAATCCGGGCTGAGTTGGGTCAACCGGGGGCTTTTTTAGGTGATGATCAGTTGTATAATGTTATTGTTACGGCACATGCATTTGTTATAATCTTTTTTTTGGTGATGCCCGTTATGATTGGTGGTTTTGGAAATTGATTGGTTCCTTTGATGTTGGGGGCTCCGGACATAGCTTTTCCTCGTATAAATAATATGAGCTTTTGATTATTGCCACCGTCTCTTGTTTTGTTATTGGGCTCTGCGGCTGTTGAGGGGGGTGTCGGAACAGGCTGGACTGTATATCCTCCTTTAGCAAGGAATGTGGCTCATGCTGGGGGTTCTGTAGACTTGGCTATTTTTTCTTTGCATTTGGCTGGTGTGTCTTCTATTTTGGGTGCTATTAATTTTATTACTACTGTAATTAACATGCGGTGGCGGGGGTTGCAGTTTGAGCGTTTGCCTTTGTTTGTTTGGTCTGTAAAAATTACTGCAATTTTGTTGTTGTTGTCACTTCCTGTATTGGCTGGAGCCATTACTATATTGTTGACTGATCGTAATTTTAATACGTCTTTTT
>NOMAN281-23|Lineidae|BOMAN_10507|1329||Al Sawadi Beach|OM22_068|BOLD:AFJ0538|PP834807
CTAAGGATGTTGATTCGGGCGGAGTTGGGGCAGCCCGGGGCACTTTTGGGGGATGACCATTTGTATAACGTTATTGTCACTGCCCATGCTTTCGTCATGATTTTCTTTCTTGTCATGCCCGTGATGATTGGGGGGTTCGGAAACTGACTGGTTCCTTTGATGCTTGGTGCGCCCGATATGGCTTTTCCTCGTATGAATAATATGAGTTTTTGGCTTCTTCCTCCTTCTCTGACCCTCTTGTTGGGCTCTGCGGCGGTCGAAGGCGGGGTTGGAACGGGTTGGACTGTGTATCCTCCACTTGCTGGTAATGTCGCTCATGCGGGTGGGTCTGTTGACCTTGCCATTTTCTCTTTACATTTGGCCGGTGTGTCTTCGATTCTTGGGGCCATCAATTTTATTACTACGGTTATTAACATGCGGTGGCGCGGACTGCAGTTCGAGCGACTACCTCTCTTCGTTTGATCAGTCAAAATTACGGCTATCTTGCTCCTCTTGTCTTTGCCTGTGCTGGCAGGGGCTATCACTATGCTTTTAACTGATCGTAATTTTAATACCT
>NOMAN284-24|Lineidae|BOMAN_10539|1333||Al Sifah|OM22-74|BOLD:AFX7907|PP834812
CCTTTGTTATAATTTTCTTTTTGGTTATGCCGGTTATGATTGGAGGGTTTGGGAACTGGTTGGTTCCTTTGATGTTGGGCGCGCCTGATATGGCTTTCCCTCGTATAAATAATATGAGGTTCTGGCTTCTTCCTCCGGCTCTTACTCTTTTGTTAGGGTCTGCTGCTGTTGAGGGAGGGGTGGGTACTGGCTGGACGGTCTATCCCCCTTTAGCGGGGAATGTCGCGCATGCAGGGGGATCTGTTGACCTTGCTATTTTTTCTTTGCATCTTGCTGGTGTGTCTTCTATTCTTGGGGCTATTAATTTTATTACTACGGTTTTGAACATGCGGTGGCGGGGGCTGCAGTTTGAGCGTTTGCCTCTGTTCGTTTGGTCCGTTAAGATTACTGCCATTTTGTTACTTCTTTCCCTTCCTGTTTTGGCTGGGGCTATTACCATGCTCTTAACTGATCGTAATTTTAACACCTCCTTTTTTGACCCGGCTGGGGGTGGGGATCCTATTCTTTATCAGCATTTGTTT
>NOMAN286-24|Lineidae|BOMAN_07054|||Mirbat, Tinawelli, ARMS Site 1|OM22-27A|BOLD:AFX7908|PP834811
AACTTTGTATTTTTTATTTGGTATTTGATCTGGTCTTGTTGGAACTGGACTGAGTCTTTTGATTCGTGCTGAGTTGGGGCAACCTGGGGCTTTACTTGGAGATGATCATTTGTATAATGTAATTGTAACGGCTCATGCTTTTGTTATGATTTTCTTTTTGGTTATGCCAGTTATGATTGGGGGATTTGGAAATTGATTGGTTCCGTTGATGCTTGGTGCTCCTGATATAGCTTTTCCTCGTATAAATAATATGAGATTTTGACTTCTGCCTCCTTCTCTTACTTTATTGTTGGGGTCTGCGGCAGTAGAAAGAGGGGCTGGGACTGGGTGGACGGTTTATCCTCCTCTTGCAAGGAATATTGCTCATGCTGGTGGTTCAGTTGATTTAGCTATTTTTTCTTTGCATTTAGCTGGAGTTTCTTCTATTTTAGGAGCAATTAATTTTATTACTACTGTTGTTAATATGCGGTGACGTGGGTTGCAATTTGAGCGTCTTCCTCTATTTGTGTGGTCAGTAAAGATTACAGCTATTTTGTTGTTGTTATCTTTGCCTGTGTTAGCGGGGGCTATTACAATATTGCTAACGGATCGAAATTTTAATACTTCTTTTTTTGATCCTGCAGGTGGAGGTGATCCCATTTTATATCAGCATCTTTTT
>NOMAN287-24|Lineidae|BOMAN_07055|||Mirbat, Tinawelli, ARMS Site 1|OM22-27A|BOLD:AFX7908|PP834810
AACTTTGTATTTTTTATTTGGTATTTGATCTGGTCTTGTTGGAACTGGACTGAGTCTTTTGATTCGTGCTGAGTTGGGGCAACCTGGGGCTTTACTTGGAGATGATCATTTGTATAATGTAATTGTAACGGCTCATGCTTTTGTTATGATTTTCTTTTTGGTTATGCCAGTTATGATTGGGGGATTTGGAAATTGATTGGTTCCGTTGATGCTTGGTGCTCCTGATATAGCTTTTCCTCGTATAAATAATATGAGATTTTGACTTCTGCCTCCTTCTCTTACTTTATTGTTGGGGTCTGCGGCAGTAGAAAGAGGGGCTGGGACTGGGTGGACGGTTTATCCTCCTCTTGCAAGGAATATTGCTCATGCTGGTGGTTCAGTTGATTTAGCTATTTTTTCTTTGCATTTAGCTGGAGTTTCTTCTATTTTAGGAGCAATTAATTTTATTACTACTGTTGTTAATATGCGGTGACGTGGGTTGCAATTTGAGCGTCTTCCTCTATTTGTGTGGTCAGTAAAGATTACAGCTATTTTGTTGTTGTTATCTTTGCCTGTGTTAGCGGGGGCTATTACAATATTGCTAACGGATCGAAATTTTAATACTTCTTTTTTTGATCCTGCAGGTGGAGGTGATCCCATTTTATATCAGCATCTTTTT
>NOMAN289-24|Lineidae|BOMAN_08281|1101||Mirbat, Michel`s Reef|OM22-30C|BOLD:AFB0485|PP834795
TACGCTGTATTTTTTGTTTGGTATTTGAGCAGGTTTAGTTGGAACTGGACTGAGAATGTTGATTCGGGCGGAGCTTGGGCAACCAGGGGCTTTGTTAGGGGACGATCATTTATATAACGTTATTGTTACGGCCCATGCATTTGTTATAATTTTTTTCTTAGTTATACCTGTGATAATTGGGGGGTTTGGTAATTGGCTTGTTCCTTTAATGTTAGGGGCACCTGATATAGCTTTTCCTCGTATAAATAACATAAGATTTTGGTTATTGCCACCATCTTTGATTCTGCTGTTAGGGTCTGCTGCAGTGGAGGGTGGCGTAGGAACAGGATGGACTGTTTACCCGCCGTTAGCTGGCAATATTGCCCATGCTGGTGGGTCAGTTGATTTGGCTATCTTTTCTCTTCACTTGGCTGGGGTTTCTTCAATTTTGGGAGCTATTAATTTTATCACAACTGTTATTAATATACGGTGGCGTGGGCTTCAGTTCGAGCGGTTGCCTTTGTTTGTTTGGTCAGTAAAAATTACTGCCATTCTCTTATTATTATCATTACCTGTTTTGGCGGGGGCTATTACTATGCTGTTGACAGATCGAAATTTTAATACATCTTTCTTTGATCCGGCAGGAGGAGGGGACCCAATTTTGTATCAGCATTTATTT
>NOMAN293-24|Lineidae|BOMAN_10532|1334||Al Sifah|OM22-74|BOLD:AFA8610|PP834789
CAGCCTGGTGCTCTTTTAGGTGATGATCATTTATATAATGTTATTGTTACCGCCCATGCTTTTGTTATGATTTTTTTTTTGGTTATACCGGTTATAATTGGGGGGTTTGGGAATTGATTGGTTCCTTTAATGTTGGGGGCGCCCGATATGGCTTTTCCTCGGATGAATAATATAAGTTTCTGGCTATTACCCCCATCTCTTACGTTGTTGTTAGGGTCGGCAGCGGTTGAAGGGGGGGCGGGAACTGGGTGGACTGTTTATCCTCCTTTGGCGGGAAATGTTGCTCACGCGGGAGGGTCTGTTGATCTTGCTATTTTTTCTTTACATCTGGCTGGTGTTTCTTCTATTTTGGGAGCCATTAATTTTATTACTACGGTTGTCAATATACGCTGACGAGGGCTTCAATTTGAGCGGCTTCCTTTATTTGTGTGGTCGGTAAAAATTACTGCGGTGCTGCTGCTGTTATCTTTGCCTGTTTTGGCGGGTGCAATTACTATGCTTTTAACAGATCGAAATTTTAACACTTCTTTTTTTGATCCTGCGGGGGGGGGAGATCCAATTTTATATCAACATCTTTTTTGGTTCTTCGGGCATCCGGAAGTTTACATTCTTATTTTA
>NOMAN294-24|Lineidae|BOMAN_10538|1335||Al Sifah|OM22-74|BOLD:AFA8610|PP834787
AGCCTGGTGCTCTTTTAGGTGATGATCATTTATATAATGTTATTGTTACTGCCCATGCTTTTGTTATGATTTTTTTTTTGGTTATACCGGTTATAATTGGGGGGTTTGGGAATTGATTGGTTCCTTTAATGTTGGGGGCGCCCGATATGGCTTTTCCTCGGATGAATAATATAAGTTTCTGGCTATTACCCCCATCTCTTACGTTGTTGTTAGGGTCGGCAGCGGTTGAAGGGGGGGCGGGAACTGGGTGGACTGTTTACCCTCCTTTGGCGGGAAATGTTGCTCACGCGGGAGGGTCTGTTGATCTTGCTATTTTTTCTTTACATCTGGCTGGTGTTTCTTCTATTTTGGGAGCCATTAATTTTATTACTACGGTTGTCAATATACGCTGACGAGGGCTTCAATTTGAGCGGCTTCCTTTATTTGTGTGGTCGGTAAAAATTACTGCGGTGCTGCTGCTGTTATCTTTGCCTGTTTTGGCGGGTGCAATTACTATGCTTTTAACAGATCGAAATTTTAACACTTCTTTTTTTGATCCTGCGGGGGGGGGAGATCCAATTTTATATCAACATCTTTTTTGGTTCTTCGGGCATCCGGAAGTTTACATTCTTATTTTA
>NOMAN295-24|Lineidae|BOMAN_10540|1336||Al Sifah|OM22-74|BOLD:AFA8610|PP834791
AACTTTATATTTTTTGTTTGGAATTTGGTCTGGCCTTGTCGGGACTGGGCTTAGCATGTTGATTCGGGCAGAGTTGGGGCAGCCTGGTGCTCTTTTAGGTGATGATCATTTATATAATGTTATTGTTACCGCCCATGCTTTTGTTATGATTTTTTTTTTGGTTATACCGGTTATAATTGGGGGGTTTGGGAATTGATTGGTTCCTTTAATGTTGGGGGCGCCCGATATGGCTTTTCCTCGGATGAATAATATAAGTTTCTGGTTATTACCCCCATCTCTTACGTTGTTGTTAGGGTCGGCAGCGGTTGAAGGGGGGGCGGGAACTGGGTGGACTGTTTATCCTCCTTTGGCGGGAAATGTTGCTCACGCGGGAGGGTCTGTTGATCTTGCTATTTTTTCTTTACATCTGGCTGGTGTTTCTTCTATTTTGGGAGCCATTAATTTTATTACTACGGTTGTCAATATACGCTGACGAGGGCTTCAATTTGAGCGGCTTCCTTTATTTGTGTGGTCGGTAAAAATTACTGCGGTGCTGCTGCTGTTATCTTTGCCTGTTTTGGCGGGTGCAATTACTATGCTTTTAACAGATCGAAATTTTAACACTTCTTTTTTTGACCCTGCGGGGGGGGGAGATCCAATTTTATATCAACATCTTTTTTGGTTCTTCGGGCATCCGGAAGTTTACATTCTTATTTTA
>NOMAN296-24|Lineidae|BOMAN_11501|1285||Al Sifah|OM22-74|BOLD:AFA8610|PP834788
GCCTGGTGCTCTTTTAGGTGATGATCATTTATATAATGTTATTGTTACCGCCCATGCTTTTGTTATGATTTTTTTTTTGGTTATACCGGTTATAATTGGGGGGTTTGGGAATTGATTGGTTCCTTTAATGTTGGGGGCGCCCGATATGGCTTTTCCTCGGATGAATAATATAAGTTTCTGGTTATTACCCCCATCTCTTACGTTGTTGTTAGGGTCGGCAGCGGTTGAAGGGGGGGCGGGAACTGGGTGGACTGTTTATCCTCCTTTGGCGGGAAATGTTGCTCACGCGGGAGGGTCTGTTGATCTTGCTATTTTTTCTTTACATCTGGCTGGTGTTTCTTCTATTTTGGGAGCCATTAATTTTATTACTACGGTTGTCAATATACGCTGACGAGGGCTTCAATTTGAGCGGCTTCCTTTATTTGTGTGGTCGGTAAAAATTACTGCGGTGCTGCTGCTGTTATCTTTGCCTGTTTTGGCGGGTGCAATTACTATGCTTTTAACAGATCGAAATTTTAACACTTCTTTTTTTGATCCTGCGGGGGGGGGAGATCCAATTTTATATCAACATCTTTTTTGGTTCTTTGGGCATCCGGAAGTTTACATTCTTATTTTA
>NOMAN297-24|Lineidae|BOMAN_11521|1255||E Bandar Khayran, around boat ramp facing small island|OM22-82A|BOLD:AFX7906|PP834809
GACTTTATATTTTCTTTTTGGTATTTGATCTGGCTTAGTTGGGACGGCTCTCAGGATGTTGATTCGGGCTGAGTTGGGGCAGCCAGGGGCTTTGCTGGGGGATGATCAGTTGTACAATGTCATTGTTACTGCTCATGCGTTTGTGATGATTTTCTTTTTAGTAATGCCGGTTATAATCGGTGGTTTTGGGAATTGGTTGGTTCCTCTTATGTTGGGGGCTCCTGATATGGCTTTTCCTCGCATGAATAATATGAGTTTTTGGTTGTTGCCGCCTTCCTTGACTCTTTTGTTAGGGTCTGCTGCTGTTGAGAGGGGGGTTGGAACGGGCTGGACTGTATATCCTCCTCTTGCTAGGAATGTGGCGCATGCTGGTGGTTCTGTGGACTTGGCTATTTTTTCTCTTCATTTGGCGGGGGTTTCTTCTATTTTGGGTGCGATTAATTTTATTACTACTGTTTTGAATATGCGTTGGCGGGGGCTGCAGTTCGAGCGTTTACCTCTTTTTGTTTGGTCGGTTAAGATTACTGCTATTTTGCTCCTTTTGTCACTTCCTGTCTTGGCGGGGGCGATTACAATGCTTCTTACTGATCGTAATTTTAATACTTCTTTCTTTGATCCTGCAGGGGGGGGAGATCCTGTTTTGTATCAGCATTTGTTT
>NOMAN093-23|Monostilifera|BOMAN_01251|820||Bosch Beach|OMAN_003A|BOLD:AFA9738|PP834749
TTCTTTGTATTTTCTGTTTGGTGTTTGATCTGGTTTAGTTGGGACTGCTTTGAGGTTGTTGATTCGTGCTGAGTTAGGGCAGCCAGGGTCTTTATTGGGAGATGATCAGTTGTATAATGTTATTGTTACAGCTCATGCTTTTGTGATGATTTTTTTTTTGGTTATGCCTGTGATGATTGGTGGGTTTGGGAATTGGTTGGTTCCTTTGATGTTAGGGGCGCCAGACATGGCGTTCCCTCGTATGAATAATATGAGGTTTTGGTTACTTCCTCCTGCTTTGGTTCTTTTACTTTCTTCTGCTGCTGTAGAGAGAGGGGCTGGGACTGGGTGGACTGTGTATCCTCCTTTGTCTAGTAATATTGCTCATTCTGGTGGGTCTGTTGACTTGGCTATTTTTTCTTTGCATTTAGCTGGTGTTTCCTCTATTCTTGGTGCAATTAATTTTATTACTACTATTATTAATATACGGTGGTATGGAATGCAATTTGAGCGACTCTCTCTTTTTGTTTGATCTGTTAAGATTACTGCCATTTTATTACTTTTGTCTCTTCCTGTTCTTGCTGGGGCGATTACGATGTTGTTGACTGATCGAAATTTTAACACTTCTTTTTTTGATCCTGCTGGTGGAGGGGATCCTATTCTTTATCAGCATTTGTTT
>NOMAN094-23|Monostilifera|BOMAN_01252|821||Bosch Beach|OMAN_003A|BOLD:AFA9738|PP834748
TTCTTTGTATTTTCTGTTTGGTGTTTGATCTGGTTTGGTTGGGACTGCTTTGAGGCTGTTGATTCGTGCTGAGTTAGGGCAGCCAGGGTCTTTATTGGGAGATGATCAGTTGTATAATGTTATTGTTACAGCTCATGCTTTTGTGATGATTTTTTTTTTGGTTATGCCTGTAATGATTGGTGGGTTTGGGAATTGGTTGGTTCCTTTGATGTTAGGGGCGCCAGACATGGCGTTCCCTCGTATGAATAATATGAGGTTTTGGTTACTTCCTCCTGCTTTGGTTCTTTTACTTTCTTCTGCTGCTGTAGAGAGAGGGGCTGGGACTGGGTGGACTGTGTATCCTCCTTTGTCTAGTAATATTGCTCATTCTGGTGGGTCTGTTGACTTGGCTATTTTTTCTTTGCATTTAGCTGGTGTTTCCTCTATTCTTGGTGCAATTAATTTTATTACTACTATTATTAATATACGGTGGTATGGAATGCAATTTGAGCGACTCTCTCTTTTTGTTTGATCTGTTAAGATTACTGCCATTTTATTACTTTTGTCTCTTCCTGTTCTTGCTGGGGCGATTACGATGTTGTTGACTGATCGAAATTTTAACACTTCTTTTTTTGATCCTGCTGGTGGAGGGGATCCTATTCTTTATCAGCATTTGTTT
>NOMAN095-23|Monostilifera|BOMAN_01253|822||Bosch Beach|OMAN_003A|BOLD:AFA9738|PP834747
TCTTTGTATTTTCTGTTTGGTGTTTGATCTGGTTTGGTTGGGACTGCTTTGAGGCTGTTGATTCGTGCTGAGTTAGGGCAGCCAGGGTCTTTATTGGGAGATGATCAGTTGTATAATGTTATTGTTACAGCTCATGCTTTTGTGATGATTTTTTTTTTGGTTATGCCTGTGATGATTGGTGGGTTTGGGAATTGGTTGGTTCCTTTGATGTTAGGGGCGCCAGACATGGCGTTCCCTCGTATGAATAATATGAGGTTTTGGTTACTTCCTCCTGCTTTGGTTCTTTTACTTTCTTCTGCTGCTGTAGAGAGAGGGGCTGGGACTGGGTGGACTGTGTATCCTCCTTTGTCTAGTAATATTGCTCATTCTGGTGGGTCTGTTGACTTGGCTATTTTTTCTTTGCATTTAGCTGGTGTTTCCTCTATTCTTGGTGCAATTAATTTTATTACTACTATTATTAATATACGGTGGTATGGAATGCAATTTGAGCGACTCTCTCTTTTTGTTTGATCTGTTAAGATTACTGCCATTTTATTACTTTTGTCTCTTCCTGTTCTTGCTGGGGCGATTACGATGTTGTTGACTGATCGAAATTTTAACACTTCTTTTTTTGATCCTGCTGGTGGAGGGGATCCTATTCTTTATCAGCATTTGTTT
>NOMAN096-23|Monostilifera|BOMAN_03185|918||Bandar Al Khiran (Nice Little Beach)|OMAN_025||PP834746
TTCTTTGTATTTTCTGTTTGGTGTTTGATCTGGTTTGNTNGGNACTGCTTTGAGGCTGTTGATTCGTGCTGAGTTAGGGCAGCCAGGGTCTTTATTGGGAGATGANCAGTTGTATAATGTTATTGNTACAGCTCATGCTTTTGTGATGATTTTTTTTTTGGTTATGCCTGTGATGATTGGTGGGTTTGGGAATTGGTTGGTTCCTNTGATGTTAGGGGCGCCAGACATGGCGTTCCCTCGTATGAATAATATGAGGTTTTGGTTACTTCCTCCTGCTTTGGTTCTTTTACTTTCTTCTGCTGCTGTAGAGAGAGGGGCTGGGACTGGGTGGACTGTGTATCCTCCTTNGTCTAGTAATATTGCTCATTCTGGTGGGTCTGTTGACTTGGCTATTTTTTCTTTGCATTTAGCTGGTGTTTCCTCTATTCTTGGTGCAATTAATTTTATTACTACTATTATTAATATACGGTGGTATGGAATGCAAT
>NOMAN097-23|Monostilifera|BOMAN_03186|919||Bandar Al Khiran (Nice Little Beach)|OMAN_025|BOLD:AFA9738|PP834745
TTCTTTGTATTTTCTGTTTGGTGTTTGATCTGGTTTGGTTGGGACTGCTTTGAGGCTGTTGATTCGTGCTGAGTTAGGGCAGCCAGGGTCTTTATTGGGAGATGATCAGTTGTATAATGTTATTGTTACAGCTCATGCTTTTGTGATGATTTTTTTTTTGGTTATGCCTGTGATGATTGGTGGGTTTGGGAATTGGTTGGTTCCTTTGATGTTAGGGGCGCCAGACATGGCGTTCCCTCGTATGAATAATATGAGGTTTTGGTTACTTCCTCCTGCTTTGGTTCTTTTACTTTCTTCTGCTGCTGTAGAGAGAGGGGCTGGGACTGGGTGGACTGTATATCCTCCTTTGTCTAGTAATATTGCTCATTCTGGTGGGTCTGTTGACTTGGCTATTTTTTCTTTGCATTTAGCTGGTGTTTCCTCTATTCTTGGTGCAATTAATTTTATTACTACTATTATTAATATACGGTGGTATGGAATGCAATTTGAGCGACTCTCTCTTTTTGTTTGATCTGTTAAGATTACTGCCATTTTATTACTTTTGTCTCTTCCTGTTCTTGCTGGGGCGATTACGATGTTGTTGACTGATCGAAATTTTAACACTTCTTTTTTTGATCCTGCTGGTGGAGGGGATCCTATTCTTTATCAGCATTTGTTT
>NOMAN098-23|Monostilifera|BOMAN_08048|1098||Mirbat, Michel`s Reef|OM22_030B||PP834750
TTCTTTATATTTTCTGTTTGGTGTCTGGTCTGGTTTAGTTGGGACTGCTTTGAGGTTGTTGATTCGTGCTGAGTTAGGGCAGCCAGGGTCTTTATTGGGAGATGACCAGTTATATAATGTTATTGTTACTGCTCATGCTTTTGTGATGATTTTTTTTTTGGTTATGCCTGTGATGATTGGTGGGTTTGGAAATTGGTTGGTTCCTTTGATGTTAGGGGCGCCAGACATGGCGTTCCCTCGTATAAATAATATGAGGTTTTGGTTGCTTCCCCCTGCTTTGGTTCTTTTACTTTCTTCTGCTGCTGTGGAGAGAGGGGCTGGGACTGGGTGNACTGTGTATCCTCCTTTGTCTAGTAATATTGCTCATTCTGGTGGTTCTGTTGACTTGGCTATTTTTTCTTTGCATTTAGCTGGTGTTTCCTCTATTCTTGGTGCAATTAATTTTATTACTACTATTATTAATATACGGTGGTATGGAATGCAATT
>NOMAN106-23|Monostilifera|BOMAN_07008|1196||Mirbat, Hamdis|OM22_011A|BOLD:AFA7799|PP834751
GTTGGGACTGCTTTAAGTTTATTGATTCGTGCTGAGTTAGGTCAGTCAGGTTCTTTGCTGGGGGATGACCAGCTATATAATGTTATCGTAACTGCTCATGCTTTTGTAATAATTTTTTTTTTGGTTATGCCCGTTATGATTGGCGGATTTGGAAACTGATTAGTTCCTTTAATGCTAGGTGCTCCTGATATAGCTTTTCCTCGAATAAATAATATGAGGTTTTGGCTTTTACCACCTGCTTTGGTTCTTTTACTGTCTTCTGGTGCTGTTGAAAGGGGGGTTGGGACTGGGTGGACTGTTTATCCTCCACTTTCTAAAAATATTGCGCATTCGGGCGGGTCTGTGGATTTGGCTATTTTTTCTTTGCATTTAGCTGGGGTATCTTCTATTTTAGGTGCGATTAATTTTATTACAACTATTGTTAATATGCGATGGTGTGGGATGCAGTTTGAGCGGCTTTCTTTATTTGTTTGGTCTGTAAAAATTACTGCTATTTTGTTGTTATTATCTCTTCCGGTTCTTGCTGGTGCAATTACTATATTGCTTACAGATCGTAATTTTAACACTTCTTTTTTTGATCCTGCTGGTGGTGGAGATCCGATTCTTTATCAGCATTTGTTT
>NOMAN081-23|Nemertellina sp. SMOM021|BOMAN_07059|1063||Mirbat, Mirbat reef|OM22_018A|BOLD:AFB1635|PP834820
GGGTTAGTTGGAACTGCTTTGAGTTTGCTTATTCGTGCTGAGTTAGGGCAGCCTGGGGCTTTTTTGGGCGATGATCAGTTATATAATGTTATTGTAACTGCTCATGCTTTTGTAATAATTTTTTTTTTGGTTATACCTGTTATAATTGGTGGATTTGGGAATTGATTAGTTCCTTTAATATTGGGAGCCCCAAATATGGCTTTTCCTCGTATAAATAATATGAGGTTTTGATTGTTACCTCCTTCTCTTACTCTTTTATTGTCTTCGGCGGCAGTTGAAAGTGGGGCTGGAACTGGGTGAACCGTATATCCTCCTTTATCGAGAAATTTGGCGCATGCTGGTGGTTCAGTAGATTTGGCTATTTTTTCTCTTCATCTGGCTGGTGTTTCTTCTATTTTAGGTGCAATTAATTTTATTACTACTGTTATTAATATGCGATGATATGGGATGCAGTTTGAGCGACTTTCTTTGTTTGTTTGATCAGTAAAAATTACTGCCATTCTTTTATTACTATCTCTTCCTGTGTTAGCTGGAGCAATTACTATATTACTGACAGATCGAAATTTTAATACTTCTTTTTTTGATCCTGCTGGAGGAGGGGATCCGATTCTTTATCAGCATTTATTT
>NOMAN288-24|Nemertellina sp. SMOM021|BOMAN_08022|||Mirbat, Mirbat reef|OM22-18A|BOLD:AFB1635|PP834821
AGCCTGGGGCTTTTTTGGGTGATGATCAGTTATATAATGTTATTGTAACTGCTCATGCTTTTGTAATAATTTTTTTTTTGGTTATACCTGTTATAATTGGNGGATTTGGGAATTGATTAGTTCCTTTAATATTGGGAGCCCCAGATATGGCTTTTCCTCGTATAAATAATATGAGGTTTTGATTGTTACCTCCTTCTCTTACTCTTTTATTGTCTTCGGCGGCAGTTGAAAGTGGGGCTGGAACTGGGTGAACCGTATATCCTCCTTTATCGAGAAATTTGGCGCATGCTGGTGGTTCAGTAGATTTGGCTATTTTTTCTCTTCATCTGGCTGGTGTTTCTTCTATTTTAGGTGCAATTAATTTTATTACTACTGTTATTAATATGCGATGATATGGGATGCAGTTTGAGCGACTTTCTTTGTTTGTTTGATCAGTAAAAATTACTGCCATTCTTTTATTACTATCTCTTCCTGTGTTAGCTGGAGCAATTACTATATTACTGACAGATCGAAATTTTAATACTTCTTTTTTTGATCCTGCTGGAGGAGGGGATCCGATTCTTTATCAGCATTTATTTTGGTTTTTTGGGCATCCTGAGGTTTATATTTTGATTTTG
>NOMAN292-24|Nemertellina sp. SMOM021|BOMAN_09042|1312||Mirbat, inshore of Chinese Wreck|OM22-31B|BOLD:AFB1635|PP834819
GCCTGGGGCTTTTTTGGGTGATGATCAGTTATATAATGTTATTGTAACTGCTCATGCTTTTGTAATAATTTTTTTTTTGGTTATACCTGTTATAATTGGTGGATTTGGTAATTGATTAGTTCCTTTAATATTGGGAGCCCCAGATATGGCTTTTCCTCGTATAAATAATATGAGGTTTTGATTGTTACCTCCTTCTCTTACTCTTTTATTGTCTTCGGCGGCAGTTGAAAGTGGGGCTGGAACTGGGTGAACCGTATATCCTCCTTTATCGAGAAATTTGGCGCATGCTGGTGGTTCAGTAGATTTGGCTATTTTTTCTCTTCATCTGGCTGGTGTTTCTTCTATTTTAGGTGCAATTAATTTTATTACTACTGTTATTAATATGCGATGATATGGGATGCAGTTTGAGCGACTTTCTTTGTTTGTTTGATCAGTAAAAATTACTGCCATTCTTTTATTACTATCTCTTCCTGTATTAGCTGGAGCAATTACTATATTACTGACAGATCGAAATTTTAATACTTCTTTTTTTGATCCTGCTGGAGGAGGGGATCCGATTCTTTATCAGCATTTATTTTGGTTTTTTGGGCATCCTGAGGTTTATATTTTGATTTTG
>NOMAN110-23|Nemertopsis sp. SMOM030|BOMAN_01241|817||Yiti Beach|OMAN_002D|BOLD:AFA8144|PP834822
TTCTTTATATTTTTTATTTGGAGTTTGGTCTGGTTTAGTTGGGACTGCTTTGAGTCTTTTAATTCGTGCTGAATTAGGGCAGCCTGGAGCTTTGCTTGGTGACGATCAACTTTATAATGTAATTGTTACTGCTCATGCTTTTGTAATGATTTTTTTTTTAGTAATGCCTGTTATAATTGGTGGGTTTGGAAATTGGTTAGTTCCTTTAATATTGGGGGCTCCTGACATAGCTTTTCCTCGAATAAACAATATAAGATTTTGGCTTTTACCACCTGCTTTAATTCTTCTTTTGTCTTCTGGAGCAGTGGAAAGAGGAGCTGGGACTGGTTGAACTGTTTATCCTCCTTTATCTAGAAATATCGCTCATGCTGGAAGATCAGTAGACTTAGCTATTTTTTCTTTACATTTAGCTGGAGTTTCCTCAATTTTAGGGGCTATTAACTTTATTACTACTATTGTTAATATGCGGTGGTATGGAATACAATTTGAGCGTCTTTCTTTATTTGTTTGATCTGTAAAGATTACTGCTGTTTTATTATTACTATCTCTTCCTGTTCTGGCTGGTGCTATCACTATATTGTTGACTGATCGAAATTTTAATACTTCTTTTTTTGATCCAGCTGGAGGAGGGGATCCAATTTTATATCAGCATTTGTTT
>NOMAN111-23|Nipponnemertes cf. madagascarensis|BOMAN_07007|1054||Mirbat, Tinawelli|OM22_025B|BOLD:AFA2388|PP834823
TTCGTTATATTTTCTTTTTGGGATTTGGTCTGGGTTAGTCGGGACTGCTTTGAGTTTGTTGATTCGTGCCGAATTAGGGCAGCCAGGTGCTTTGATGGGGGATGATCAGTTGTATAATGTAATCGTTACGGCTCATGCTTTTGTTATGATTTTTTTTCTGGTTATGCCTGTTATGATTGGTGGTTTCGGAAATTGGTTGGTTCCGCTGATGCTGGGGGCTCCTGATATGGCTTTTCCTCGTATAAATAATATGAGTTTTTGGTTGTTGCCTCCTGCTTTAACTTTACTTCTTTCTTCTGCTGCTGTGGAAAGTGGGGCTGGGACTGGTTGGACTGTGTATCCGCCTTTGGCAAGAAATGTTGCTCATGCTGGTGGTTCTGTGGATTTGGCTATTTTTTCTCTTCATCTTGCTGGGGTTTCTTCTATTTTGGGAGCAATTAATTTTATTACTACTATTATTAATATGCGATGGTATGGGATGCAATTTGAACGTCTTTCGTTGTTTGTTTGGTCTGTAAAGATTACTGCGATTCTTTTGTTGTTGTCTTTGCCTGTTCTGGCTGGGGCAATTACTATGTTGCTTACTGATCGAAATTTTAATACTTCTTTTTTTGATCCTGCTGGTGGTGGTGATCCGATTCTTTATCAGCATCTTTTT
>NOMAN090-23|Nipponnemertes sp. SMOM023|BOMAN_08269|1099||Mirbat, Tinawelli|OM22_025A|BOLD:AFA2387|PP834825
TAAGCTTATTAATTCGTGCTGAATTGGGTCAGCCCGGGGCTCTATTAGGTGATGATCAGTTGTATAATGTTATTGTTACTGCTCATGCTTTTGTAATAATTTTTTTTTTGGTGATGCCTGTTATGATTGGGGGGTTTGGGAATTGACTTGTCCCTTTAATATTGGGGGCTCCAGATATGGCTTTTCCTCGAATAAATAACATGAGGTTTTGATTATTGCCACCTGCTTTAGTTTTATTATTATCTTCTGCTGCTGTTGAAAGAGGAGTTGGGACTGGTTGGACTGTTTATCCTCCTTTATCTAGGAATATTGCTCATGCTGGGGGGTCTGTAGATTTTGCCATTTTTTCTTTACATTTAGCTGGTATTTCTTCTATTTTGGGTGCTATTAATTTTATTACTACAATCATTAATATGCGATGGTATGGTATGCAGTTTGAACGACTTTCTTTATTTGTCTGGTCGGTGAAGATTACTGCTATTTTATTGTTACTTTCGTTGCCTGTTTTGGCTGGTGCAATTACTATATTGTTAACTGATCGAAATTTTAATACTTCTTTTTTTGATCCTGCTGGTGGAGGGGATCCTATTTTGTATCAACATCTTTTT
>NOMAN091-23|Nipponnemertes sp. SMOM023|BOMAN_08292|1110||Mirbat, inshore of Chinese Wreck|OM22_031B|BOLD:AFA2387|PP834826
TTCTTTATATTTTCTTTTTGGTGTGTGATCTGGTTTGGTTGGTACGGCTTTAAGCTTATTAATTCGTGCTGAATTGGGTCAGCCCGGGGCTCTATTAGGTGATGATCAGTTGTATAATGTTATTGTTACTGCTCATGCTTTTGTAATAATTTTTTTTTTGGTGATGCCTGTTATGATTGGGGGGTTTGGGAATTGACTTGTCCCTTTAATATTGGGGGCTCCAGATATGGCTTTTCCTCGAATAAATAATATGAGGTTTTGATTATTACCACCTGCTTTAGTTTTATTATTATCTTCTGCTGCTGTTGAAAGAGGAGTTGGGACTGGTTGGACTGTTTATCCTCCTTTATCTAGGAATATTGCTCATGCTGGGGGGTCTGTAGATTTTGCCATTTTTTCTTTACATTTAGCTGGTATTTCTTCTATTTTGGGTGCTATTAATTTTATTACTACAATCATTAATATGCGATGGTATGGTATGCAGTTTGAACGACTTTCTTTATTTGTCTGGTCGGTGAAGATTACTGCTATTTTATTGTTACTTTCGTTGCCTGTTTTGGCTGGTGCAATTACTATATTGTTAACTGATCGAAATTTTAATACTTCTTTTTTTGATCCTGCTGGTGGAGGGGACCCTATCTTGTACCAACATCTTTTT
>NOMAN290-24|Nipponnemertes sp. SMOM023|BOMAN_08290|1080||Mirbat, inshore of Chinese Wreck|OM22-31B|BOLD:AFA2387|PP834824
TGTGTGATCTGGTTTGGTTGGCACGGCTTTAAGCTTATTAATTCGTGCTGAATTGGGTCAGCCCGGGGCTCTATTAGGTGATGATCAGTTGTATAATGTTATTGTTACTGCTCATGCTTTTGTAATAATTTTTTTTTTGGTGATGCCTGTTATGATTGGGGGGTTTGGGAATTGACTTGTCCCTTTAATATTGGGGGCTCCAGATATGGCTTTTCCTCGAATAAATAACATGAGGTTTTGATTATTACCACCTGCTTTAGTTTTATTATTATCTTCTGCTGCTGTTGAAAGAGGAGTTGGGACTGGTTGGACTGTTTATCCTCCTTTATCTAGGAATATTGCTCATGCTGGGGGGTCTGTAGATTTTGCCATTTTTTCTTTACATTTAGCTGGTATTTCTTCTATTTTGGGTGCTATTAATTTTATTACTACAATTATTAATATGCGATGGTATGGTATGCAGTTTGAACGACTTTCTTTATTTGTCTGGTCGGTGAAGATTACTGCTATTTTATTGTTACTTTCGTTGCCTGTTTTGGCTGGTGCAATTACTATATTGTTAACTGATCGAAATTTTAATACTTCTTTTTTTGATCCTGCTGGTGGAGGGGATCCTATTTTGTACCAACATCTTTTTTGGTTTTTTGGGCATCCTGAGGTTTACATTT
>NOMAN291-24|Nipponnemertes sp. SMOM023|BOMAN_08317|||Mirbat, inshore of Chinese Wreck|OM22-31C|BOLD:AFA2387|PP834827
GCCCGGGGCTCTATTAGGTGATGATCAGTTGTATAATGTTATTGTTACTGCTCATGCTTTTGTAATAATTTTTTTTTTGGTGATGCCTGTTATGATTGGGGGGTTTGGGAATTGACTTGTCCCTTTAATATTGGGGGCTCCAGATATGGCTTTTCCTCGAATAAATAATATGAGGTTTTGATTATTACCACCTGCTTTAGTTTTATTATTATCTTCTGCTGCTGTTGAAAGAGGAGTTGGGACTGGTTGGACTGTTTATCCTCCTTTATCTAGGAATATTGCTCATGCTGGGGGGTCTGTAGATTTTGCCATTTTTTCTTTACATTTAGCTGGTATTTCTTCTATTTTGGGTGCTATTAATTTTATTACTACAATCATTAATATGCGATGGTATGGTATGCAGTTTGAACGACTTTCTTTATTTGTCTGGTCGGTGAAGATTACTGCTATTTTATTGTTACTTTCGTTGCCTGTTTTGGCTGGTGCAATTACTATATTGTTAACTGATCGAAATTTTAATACTTCTTTTTTTGATCCTGCTGGTGGAGGGGACCCTATTTTGTACCAACATCTTTTTTGGTTTTTTGGGCATCCTGAGGTTTACATTTTGATTTTA
>NOMAN092-23|Nipponnemertes sp. SMOM024|BOMAN_09063|1303||Mirbat, Roshan Reef|OM22_037B|BOLD:AFB3551|PP834828
TTCTTTATATTTTCTTTTTGGTGTATGATCTGGATTGGTTGGGACTGCTTTAAGGTTGCTGATTCGTGCTGAATTAGGTCAACCGGGTGCTTTGTTAGGGGATGATCAGTTGTATAATGTAATTGTTACTGCTCATGCTTTTGTGATAATTTTTTTTTTGGTGATACCTGTTATGATTGGTGGTTTTGGGAATTGGCTTGTCCCATTAATGTTAGGGGCTCCTGATATGGCTTTTCCTCGTATAAATAATATGAGGTTTTGATTATTACCTCCTGCTTTGACTTTGTTGTTGTCTTCTGCTGCTGTTGAGAGTGGTGTAGGAACTGGGTGAACTGTTTATCCTCCTTTATCTGGTAATATTGCTCATGCGGGAGGGTCAGTAGATCTTGCTATTTTTTCTTTACATCTTGCTGGTGTTTCTTCTATTTTGGGTGCTATTAATTTTATTACTACAATTGTTAATATACGATGGTATGGGATACAGTTTGAGCGGCTTTCTTTATTTGTTTGGTCTGTAAAAATTACTGCTATTTTATTGTTGCTTTCATTACCTGTTTTGGCTGGTGCAATTACAATGTTATTGACAGATCGTAATTTTAATACTTCTTTTTTTGACCCTGCTGGTGGTGGGGATCCAATTTTGTATCAACATCTTTTT
>NOMAN203-23|Nipponnemertes sp. SMOM084|BOMAN_07044|1059||Mirbat, Tinawelli, ARMS Site 1|OM22_027A|BOLD:AFJ0458|PP834829
TTCTTTATATTTTCTTTTTGGTGTGTGGTCTGGTTTGGTTGGGACAGCTTTAAGGCTGCTGATTCGTGCTGAATTGGGCCAGCCGGGTGCTTTGTTGGGGGATGATCAGTTATATAATGTAATTGTTACTGCTCATGCTTTTGTAATAATTTTTTTTTTAGTAATGCCTGTTATGATTGGTGGTTTTGGGAATTGGCTTGTTCCGTTAATGTTGGGGGCTCCTGATATGGCTTTTCCTCGAATAAATAATATGAGGTTTTGGTTACTTCCTCCTGCTTTGACTTTATTGTTATCTTCTGCTGCTGTTGAGAGTGGTGCTGGTACTGGATGAACTGTTTACCCCCCTTTGTCTGGAAATATTGCCCATGCTGGTGGGTCAGTAGATTTTGCTATTTTTTCTTTACATCTTGCTGGTGTCTCTTCTATTTTGGGTGCTATTAATTTTATTACTACAATTATTAATATACGGTGGTATGGAATGCAGTTTGAGCGGCTTTCTTTATTTGTTTGGTCTGTAAAAATTACTGCTATTTTATTGTTACTTTCGTTGCCTGTTTTGGCAGGTGCAATCACAATATTGTTAACGGATCGAAATTTCAATACTTCTTTTTTCGATCCTGCT
>NOMAN255-23|Nipponnemertes sp. SMOM094|BOMAN_15268|1382||Masirah Island, off mid E shore|MASA_043A|BOLD:AFJ0664|PP834830
CGGCTTTGAGTTTATTGATTCGGGCTGAGCTTGGACAGCCTGGTGCTTTGTTGGGAGATGACCAGTTGTATAATGTTATTGTTACTGCTCATGCTTTTGTTATAATTTTTTTTTTGGTTATGCCTGTGATGATTGGGGGGTTTGGGAATTGACTTGTTCCTTTAATATTGGGGGCTCCTGATATGGCTTTTCCTCGAATGAATAATATGAGGTTTTGGTTGTTGCCTCCTGCTTTAACTTTATTGTTATCTTCTGCTGCTGTTGAGAGAGGAGTGGGGACTGGTTGGACAGTGTATCCTCCTTTGTCTGGGAATATTGCTCATGCTGGAGGTTCTGTAGATCTTGCTATTTTTTCACTTCATTTAGCTGGGGTTTCTTCTATTTTAGGAGCAATTAATTTTATTACTACTATTGTGAATATGCGTTGATATGGAATGCAATTTGAGCGTCTTTCTTTGTTTGTGTGATCTGTAAAGATTACTGCTATTCTTTTGTTGCTTTCTTTGCCGGTTTTAGCTGGAGCTATTACAATGTTGTTGACTGACCGTAATTTTAACACTTCTTTTTTTGATCCTGCTGGGGGTGGGGAT
>NOMAN283-23|Notospermus sp. SMOM055|BOMAN_06419|1028||Mirbat, off Roshan Resort|OM22_04|BOLD:AFB1537|PP834832
TACTCTCTATTTTCTTTTTGGGATCTGGTCTGGTTTGGTTGGGACTGGTCTTAGTATGCTTATCCGGGCTGAGTTGGGGCAGCCGGGGGCTCTTTTGGGTGACGATCATTTGTACAATGTAATTGTTACGGCTCATGCTTTTGTTATGATTTTCTTCTTGGTTATGCCTGTTATGATTGGTGGTTTTGGTAACTGGCTGGTGCCGCTCATGTTGGGGGCTCCTGACATGGCTTTTCCTCGTATGAACAATATGAGGTTTTGGTTGTTGCCTCCCGCTTTGGTGCTTCTCCTGGGTTCTGGGGGGGTGGAAGGAGGTGTGGGGACTGGATGGACGGTCTATCCTCCTCTTGCTGGTAATGTGGCGCATGCTGGGGGGTCTGTCGATTTGGCTATTTTTTCTTTGCATTTGGCTGGGGTTTCTTCT
>NOMAN150-23|Notospermus sp. SMOM055|BOMAN_02062|831||Damanyat Islands, Coral Garden|OMAN_015|BOLD:AFB1537|PP834831
TACTCTCTATTTTCTTTTTGGGATCTGGTCTGGTTTGGTTGGGACTGGTCTTAGTATGCTTATCCGGGCTGAGTTGGGGCAGCCGGGGGCTCTTTTGGGTGACGATCATTTGTACAATGTAATTGTTACGGCTCATGCTTTTGTTATGATTTTCTTCTTGGTTATGCCTGTTATGATTGGTGGTTTTGGTAACTGGCTGGTGCCGCTCATGTTGGGGGCTCCTGACATGGCTTTTCCTCGTATGAACAATATGAGGTTTTGGTTGTTGCCTCCCGCTTTGGTGCTTCTCCTGGGTTCTGGGGGGGTGGAAGGAGGTGTGGGGACTGGATGGACGGTCTATCCTCCTCTTGCTGGTAATGTGGCGCATGCTGGGGGGTCTGTCGATTTGGCTATTTTTTCTTTGCATTTGGCTGGGGTTTCTTCTATCTTGGGGGCTATTAATTTTATTACTACTGTTGTTAATATGCGGTGGCGAGGGCTTCAGTTTGAGCGGCTTCCTCTTTTTGTTTGGTCTGTGAAGATTACGGCTATTCTTCTTTTGCTTTCTTTGCCTGTCTTGGCTGGGGCTGTTACTATGTTGCTTACTGACCGTAATTTCAATACTTCCTTTTTTGACCCGGCTGGGGGTGGGGATCCTATTTTGTATCAGCATCTTTTT
>NOMAN151-23|Notospermus sp. SMOM055|BOMAN_02063|832||Damanyat Islands, Coral Garden|OMAN_015|BOLD:AFB1537|PP834841
TACTCTCTATTTTCTTTTTGGGATCTGGTCTGGTTTGGTTGGGACTGGTCTTAGTATGCTTATCCGGGCTGAGTTGGGGCAGCCGGGGGCTCTTTTGGGTGACGATCATTTGTACAATGTAATTGTTACGGCTCATGCTTTTGTTATGATTTTCTTCTTGGTTATGCCTGTTATGATTGGTGGTTTTGGTAACTGGCTGGTGCCGCTCATGTTGGGGGCTCCTGACATGGCTTTTCCTCGTATGAACAATATGAGGTTTTGGTTGTTGCCTCCCGCTTTGGTGCTTCTCCTGGGTTCTGGGGGGGTGGAAGGAGGTGTGGGGACTGGATGGACGGTCTATCCTCCTCTTGCTGGTAATGTGGCGCATGCTGGGGGGTCTGTCGATTTGGCTATTTTTTCTTTGCATTTGGCTGGGGTTTCTTCTATCTTGGGGGCTATTAATTTTATTACTACTGTTGTTAATATGCGGTGGCGAGGGCTTCAGTTTGAGCGGCTTCCTCTTTTTGTTTGGTCTGTGAAGATTACGGCTATTCTTCTTTTGCTTTCTTTGCCTGTCTTGGCTGGGGCTGTTACTATGTTGCTTACTGACCGTAATTTCAATACTTCCTTTTTTGACCCGGCTGGGGGTGGGGATCCTATTTTGTATCAGCATCTTTTT
>NOMAN152-23|Notospermus sp. SMOM055|BOMAN_02064|833||Damanyat Islands, Police Run|OMAN_014|BOLD:AFB1537|PP834840
TACTCTCTATTTTCTTTTTGGGATCTGGTCTGGTTTGGTTGGGACTGGTCTTAGTATGCTCATCCGGGCTGAGTTGGGGCAGCCGGGGGCTCTTTTGGGTGACGATCATTTGTACAATGTAATTGTTACGGCTCATGCTTTTGTTATGATTTTCTTCTTGGTTATGCCTGTTATGATTGGTGGTTTTGGTAACTGGCTGGTGCCGCTCATGTTGGGGGCTCCTGACATGGCTTTTCCTCGTATGAACAATATGAGGTTTTGGTTGTTGTCTCCCGCTTTGGTGCTTCTCCTGGGTTCTGGGGGGGTGGAAGGAGGTGTGGGGACTGGATGGACGGTCTATCCTCCTCTTGCTGGTAATGTGGCGCATGCTGGGGGGTCTGTCGATTTGGCTATTTTTTCTTTGCATTTGGCTGGGGTTTCTTCTATCTTGGGGGCTATTAATTTTATTACTACTGTTGTTAATATGCGGTGGCGAGGGCTTCAGTTTGAGCGGCTTCCTCTTTTTGTTTGGTCTGTGAAGATTACGGCTATTCTTCTTTTGCTTTCTTTGCCTGTCTTGGCTGGGGCTGTTACTATGTTGCTTACTGACCGTAATTTTAATACTTCCTTTTTTGACCCGGCTGGGGGTGGGGATCCTATTTTGTATCAGCATCTTTTT
>NOMAN153-23|Notospermus sp. SMOM055|BOMAN_07033|1043||Qinqari Bay, 10 km W of Sadan|OM22_012|BOLD:AFB1537|PP834839
TGGTTGGGACTGGTCTTAGTATGCTCATCCGGGCTGAGTTGGGGCAGCCGGGGGCTCTTTTGGGTGACGATCATTTGTACAATGTAATTGTTACGGCTCATGCTTTTGTTATGATTTTCTTCTTGGTTATGCCTGTTATGATTGGTGGTTTTGGTAACTGGCTGGTGCCGCTCATGTTGGGGGCTCCTGACATGGCTTTTCCTCGTATGAACAATATGAGGTTTTGGTTGTTGCCTCCCGCTTTGGTGCTTCTCCTGGGTTCTGGGGGGGTGGAAGGAGGTGTGGGGACTGGATGGACGGTCTATCCTCCTCTTGCTGGTAATGTGGCGCATGCTGGGGGGTCTGTCGATTTGGCTATTTTTTCTTTGCATTTGGCTGGGGTTTCTTCTATCTTGGGGGCTATTAATTTTATTACTACTGTTGTTAATATGCGGTGGCGAGGGCTTCAGTTTGAGCGGCTTCCTCTTTTTGTTTGGTCTGTGAAGATTACGGCTATTCTTCTTTTGCTTTCTTTGCCTGTCTTGGCTGGGGCTGTTACTATGTTGCTTACTGACCGTAATTTTAATACTTCCTTTTTTGACCCGGCTGGGGGTGGGGATCCTATTTTGTATCAGCATCTTTTT
>NOMAN199-23|Notospermus sp. SMOM055|BOMAN_07034|1044||Qinqari Bay, 10 km W of Sadan|OM22_012|BOLD:AFB1537|PP834838
TACTCTCTATTTTCTTTTTGGGATCTGGTCTGGTTTGGTTGGGACTGGTCTTAGTATGCTCATCCGGGCTGAGTTGGGGCAGCCGGGGGCTCTTTTGGGTGACGATCATTTGTACAATGTAATTGTTACGGCTCATGCTTTTGTTATGATTTTCTTCTTGGTTATGCCTGTTATGATTGGTGGTTTTGGTAACTGGCTGGTGCCGCTCATGTTGGGGGCTCCTGACATGGCTTTTCCTCGTATGAACAATATGAGGTTTTGGTTGTTGCCTCCCGCTTTGGTGCTTCTCCTGGGTTCTGGGGGGGTGGAAGGAGGTGTGGGGACTGGATGGACGGTCTATCCTCCTCTTGCTGGTAATGTGGCGCATGCTGGGGGGTCTGTCGATTTGGCTATTTTTTCTTTGCATTTGGCTGGGGTTTCTTCTATCTTGGGGGCTATTAATTTTATTACTACTGTTGTTAATATGCGGTGGCGAGGGCTTCAGTTTGAGCGGCTTCCTCTTTTTGTTTGGTCTGTGAAGATTACGGCTATTCTTCTTTTGCTTTCTTTGCCTGTCTTGGCTGGGGCTGTTACTATGTTGCTTACTGACCGTAATTTTAATACTTCCTTTTTTGACCCGGC
>NOMAN200-23|Notospermus sp. SMOM055|BOMAN_07035|1045||Qinqari Bay, 10 km W of Sadan|OM22_012|BOLD:AFB1537|PP834837
TACTCTCTATTTTCTTTTTGGGATCTGGTCTGGTTTGGTTGGGACTGGTCTTAGTATGCTTATCCGGGCTGAGTTGGGGCAGCCGGGGGCTCTTTTGGGTGACGATCATTTGTACAATGTAATTGTTACGGCTCATGCTTTTGTTATGATTTTCTTCTTGGTTATGCCTGTTATGATTGGTGGTTTTGGTAACTGGCTGGTGCCGCTCATGTTGGGGGCTCCTGACATGGCTTTTCCTCGTATGAACAATATGAGGTTTTGGTTGTTGCCTCCCGCTTTGGTGCTTCTCCTGGGTTCTGGGGGGGTGGAAGGAGGTGTGGGGACTGGATGGACGGTCTATCCTCCTCTTGCTGGTAATGTGGCGCATGCTGGGGGGTCTGTCGATTTGGCTATTTTTTCTTTGCATTTGGCTGGGGTTTCTTCTATCTTGGGGGCTATTAATTTTATTACTACTGTTGTTAATATGCGGTGGCGAGGGCTTCAGTTTGAGCGGCTTCCTCTTTTTGTTTGGTCTGTGAAGATTACGGCTATTCTTCTTTTGCTT
>NOMAN204-23|Notospermus sp. SMOM055|BOMAN_07060|||E of Mirbat, outside Eagles Bay, at Aquarium|OM22_021|BOLD:AFB1537|PP834836
TACTCTCTATTTTCTTTTTGGGATCTGGTCTGGTTTGGTTGGGACTGGTCTTAGTATGCTCATCCGGGCTGAGTTGGGGCAGCCGGGGGCTCTTTTGGGTGACGATCATTTGTACAATGTAATTGTTACGGCTCATGCTTTTGTTATGATTTTCTTCTTGGTTATGCCTGTTATGATTGGTGGTTTTGGTAACTGGCTGGTGCCGCTCATGTTGGGGGCTCCTGACATGGCTTTTCCTCGTATGAACAATATGAGGTTTTGGTTGTTGCCTCCCGCTTTGGTGCTTCTCCTGGGTTCTGGGGGGGTGGAAGGAGGTGTGGGGACTGGATGGACGGTCTATCCTCCTCTTGCTGGTAATGTGGCGCATGCTGGGGGGTCTGTCGATTTGGCTATTTTTTCTTTGCATTTGGCTGGGGTTTCTTCTATCTTGGGGGCTATTAATTTTATTACTACTGTTGTTAATATGCGGTGGCGAGGGCTTCAGTTTGAGCGGCTTCCTCTTTTTGTTTGGTCTGTGAAGATTACGGCTATTCTTCTTTTGCTTTCTTTGCCTGTCTTGGCTGGGGCTGTTACTATGTTGCTTACTGACCGTAATTTTAATACTTCCTTTTTTGACCCGGCT
>NOMAN205-23|Notospermus sp. SMOM055|BOMAN_08021|||E of Mirbat, outside Eagles Bay, at Aquarium|OM22_021|BOLD:AFB1537|PP834835
TACTCTCTATTTTCTTTTTGGGATCTGGTCTGGTTTGGTTGGGACTGGTCTTAGTATGCTTATCCGGGCTGAGTTGGGGCAGCCGGGGGCTCTTTTGGGTGACGATCATTTGTACAATGTAATTGTTACGGCTCATGCTTTTGTTATGATTTTCTTCTTGGTTATGCCTGTTATGATTGGTGGTTTTGGTAACTGGCTGGTGCCGCTCATGTTGGGGGCTCCTGACATGGCTTTTCCTCGTATGAACAATATGAGGTTTTGGTTGTTGCCTCCCGCTTTGGTGCTTCTCCTGGGTTCTGGGGGGGTGGAAGGAGGTGTGGGGACTGGATGGACGGTCTATCCTCCTCTTGCTGGTAATGTGGCGCATGCTGGGGGGTCTGTCGATTTGGCTATTTTTTCTTTGCATTTGGCTGGGGTTTCTTCTATCTTGGGGGCTATTAATTTTATTACTACTGTTGTTAATATGCGGTGGCGAGGGCTTCAGTTTGAGCGGCTTCCTCTTTTTGTTTGGTCTGTGAAGATTACGGCTATTCTTCTTTTGCTT
>NOMAN206-23|Notospermus sp. SMOM055|BOMAN_08028|1086||Mirbat, Hamdis|OM22_022A|BOLD:AFB1537|PP834834
TACTCTCTATTTTCTTTTTGGGATCTGGTCTGGTTTGGTTGGGACTGGTCTTAGTATGCTTATCCGGGCTGAGTTGGGGCAGCCGGGGGCTCTTTTGGGTGACGATCATTTGTACAATGTAATTGTTACGGCTCATGCTTTTGTTATGATTTTCTTCTTGGTTATGCCTGTTATGATTGGTGGTTTTGGTAACTGGCTGGTGCCGCTCATGTTGGGGGCTCCTGACATGGCTTTTCCTCGTATGAACAATATGAGGTTTTGGTTGTTGCCTCCCGCTTTGGTGCTTCTCCTGGGTTCTGGGGGGGTGGAAGGAGGTGTGGGGACTGGATGGACGGTCTATCCTCCTCTTGCTGGTAATGTGGCGCATGCTGGGGGGTCTGTCGATTTGGCTATTTTTTCTTTGCATTTGGCTGGGGTTTCTTCTATCTTGGGGGCTATTAATTTTATTACTACTGTTGTTAATATGCGGTGGCGAGGGCTTCAGTTTGAGCGGCTTCCTCTTTTTGTTTGGTCTGTGAAGATTACGGCTATTCTTCTTTTGCTTTCTTTGCCTGTCTTGGCTGGGGCTGTTACTATGTTGCTTACTGACCGTAATTTCAATACTTCCTTTTTTGACCCGGCTGGGGGTGGGGATCCTATTTTGTATCAGCATCTTTTTTGGTTTTTTGGGCACCCTGAGGTGTATATTCTTATTCTT
>NOMAN277-23|Notospermus sp. SMOM055|BOMAN_17344|1397||W of Dhalkut|DAL_006|BOLD:AFB1537|PP834833
GGGACTGGTCTTAGTATGCTTATCCGGGCTGAGTTGGGGCAGCCGGGGGCTCTTTTGGGTGACGATCATTTGTACAATGTAATTGTTACGGCTCATGCTTTTGTTATGATTTTCTTCTTGGTTATGCCTGTTATGATTGGTGGTTTTGGTAACTGGCTGGTGCCGCTCATGTTGGGGGCTCCTGACATGGCTTTTCCTCGTATGAACAATATGAGGTTTTGGTTGTTGCCTCCCGCTTTGGTGCTTCTCCTGGGTTCTGGGGGGGTGGAAGGAGGTGTGGGGACTGGATGGACGGTCTATCCTCCTCTTGCTGGTAATGTGGCGCATGCTGGGGGGTCTGTCGATTTGGCTATTTTTTCTTTGCATTTGGCTGGGGTTTCTTCTATCTTGGGGGCTATTAATTTTATTACTACTGTTGTTAATATGCGGTGGCGAGGGCTTCAGTTTGAGCGGCTTCCTCTTTTTGTTTGGTCTGTGAAGATTACGGCTATTCTTCTTTTGCTTTCTTTGCCTGTCTTGGCTGGGGCTGTTACTATGTTGCTTACTGACCGTAATTTCAATACTTCCTTTT
>NOMAN154-23|Notospermus sp. SMOM056|BOMAN_08027|1142||Mirbat, Hamdis|OM22_022|BOLD:AFB1538|PP834843
TACTCTTTACTTTCTTTTTGGTATTTGGTCTGGTCTGGTGGGGACTGGGTTGAGGATGCTTATTCGTGCTGAGTTGGGGCAGCCGGGTGCTCTTTTGGGTGACGATCATTTATATAATGTGATTGTGACGGCTCATGCTTTTGTTATGATCTTTTTTTTGGTGATGCCTGTCATGATTGGTGGTTTTGGTAACTGGTTGGTGCCCCTTATGTTGGGGGCTCCTGACATGGCTTTTCCTCGTATGAACAATATGAGGTTTTGGCTGCTACCCCCTGCTTTGGTCCTTTTGTTGGGCTCTGGGGCGGTGGAGGGGGGTGTGGGGACTGGCTGGACGGTCTATCCTCCTCTTGCGGGTAATGTGGCTCATGCTGGTGGGTCTGTTGATTTGGCTATTTTCTCCTTGCATCTGGCTGGGGCTTCTTCTATTCTGGGGGCTATTAATTTTATTACTACTGTTGTTAATATGCGGTGGCGGGGGCTTCAGTTTGAGCGGCTCCCTCTTTTCGTTTGGTCTGTGAAGATCACGGCTATCCTCCTTTTGCTTTCTTTGCCTGTGTTGGCAGGGGCTGTCACTATGTTACTTACGGATCGTAACTTTAATACATCTTTTTTTGACCCGGCTGGGGGTGGGGATCCTATCTTGTACCAGCATCTTTTC
>NOMAN280-23|Notospermus sp. SMOM056|BOMAN_09089|1337||Mirbat, off Roshan Resort|OM22_044A|BOLD:AFB1538|PP834842
TACTCTTTACTTTCTTTTTGGTATTTGGTCTGGTCTGGTGGGGACTGGGTTGAGGATGCTTATTCGTGCTGAGTTGGGGCAGCCGGGTGCTCTTTTGGGTGACGATCATTTATATAATGTGATTGTGACGGCTCATGCTTTTGTTATGATCTTTTTTTTGGTGATGCCTGTCATGATTGGTGGTTTTGGTAACTGGTTGGTGCCCCTTATGTTGGGGGCTCCTGACATGGCTTTTCCTCGTATGAACAATATGAGGTTTTGGCTGCTACCCCCTGCTTTGGTCCTTTTGTTGGGCTCTGGGGCGGTGGAGGGGGGTGTGGGGACTGGCTGGACGGTCTATCCTCCTCTTGCGGGTAATGTGGCTCATGCTGGTGGGTCTGTTGATTTGGCTATTTTCTCCTTGCATCTGGCTGGGGCTTCTTCTATTCTGGGGGCTATTAATTTTATTACTACTGTTGTTAATATGCGGTGGCGGGGGCTTCAGTTTGAGCGGCTCCCTCTTTTCGTTTGGTCTGTGAAGATCACGGCTATCCTCCTTTTGCTTTCTTTGCCTGTGTTGGCAGGGGCTGTCACTATGTTAC
>NOMAN155-23|Notospermus sp. SMOM057|BOMAN_09061|1315||Mirbat, just outside Mirbat Marina, 3rd ARMS Site|OM22_036A|BOLD:AFA6759|PP834846
GACTCTTTACTTTCTTTTTGGTATTTGGTCTGGTTTGGTGGGTACGGGGTTAAGTATGCTTATTCGTATGGAGTTGGGGCAGCCGGGGGCTCTTTTAGGAGACGATCATTTGTATAATGTGATTGTGACTGCTCATGCTTTTGTTATGATCTTTTTTTTAGTTATGCCTGTCATGATTGGTGGTTTTGGTAATTGGCTGGTGCCTCTTATGTTGGGGGCTCCTGATATGGCTTTCCCTCGTATGAATAATATGAGGTTTTGGCTTCTTCCTCCTGCTTTAGTTCTTTTGTTAGGGTCTGGGGCTGTTGAGAGTGGGGTGGGTACTGGCTGGACGGTTTATCCTCCTCTTGCTGGTAATGTGGCACATGCGGGGGGCTCTGTTGATCTGGCTATCTTTTCTTTACATTTGGCTGGAGCTTCTTCTATTTTGGGGGCTATTAATTTTATTACTACTGTTGTTAATATACGGTGGCGTGGTCTTCAGTTTGAGCGGCTTCCTCTTTTTGTTTGGTCTGTTAAAATCACGGCTATTCTTCTTCTGCTCTCTCTTCCTGTCTTGGCTGGAGCTGTTACTATGTTGTTAACGGATCGTAATTTTAATACTTCTTTTTTTGATCCGGCTGGAGGGGGGGATCCTATCTTGTATCAACATCTCTTT
>NOMAN156-23|Notospermus sp. SMOM057|BOMAN_09062|1148||Mirbat, just outside Mirbat Marina, 3rd ARMS Site|OM22_036A|BOLD:AFA6759|PP834847
GACTCTTTACTTTCTTTTTGGTATTTGGTCTGGTTTGGTGGGTACGGGGTTAAGTATGCTTATTCGTATGGAGTTGGGGCAGCCGGGGGCTCTTTTAGGAGACGATCATTTGTATAATGTGATTGTGACTGCTCATGCTTTTGTTATGATCTTTTTTTTAGTTATGCCTGTCATGATTGGTGGTTTTGGTAATTGGCTGGTGCCTCTTATGTTGGGGGCTCCTGATATGGCTTTCCCTCGTATGAATAATATGAGGTTTTGGCTTCTTCCTCCTGCTTTAGTTCTTTTGTTAGGGTCTGGGGCTGTTGAGAGTGGGGTGGGTACTGGCTGGACGGTTTATCCTCCTCTTGCTGGTAATGTGGCACATGCGGGGGGCTCTGTTGATCTGGCTATCTTTTCTTTACATTTGGCTGGAGCTTCTTCTATTTTGGGGGCTATTAATTTTATTACTACTGTTGTTAATATACGGTGGCGTGGTCTTCAGTTTGAGCGGCTTCCTCTTTTTGTTTGGTCTGTTAAAATCACGGCTATTCTTCTTCTGCTCTCTCTTCCTGTCTTGGCTGGAGCTGTTACTATGTTGTTAACGGATCGTAATTTTAATACTTCTTTTTTTGATCCGGCTGGAGGGGGGGATCCTATCTTGTATCAACATCTCTTT
>NOMAN196-23|Notospermus sp. SMOM057|BOMAN_06247|1027||Mirbat, inshore of Chinese Wreck|OM22_003|BOLD:AFA6759|PP834844
ACTTTCTTTTTGGTATTTGGTCTGGTTTGGTGGGTACGGGGTTAAGTATGCTTATTCGTATGGAGTTGGGGCAGCCGGGGGCTCTTTTAGGAGACGATCATTTGTATAATGTGATTGTGACTGCTCATGCTTTTGTTATGATCTTTTTTTTAGTTATGCCTGTCATGATTGGTGGTTTTGGTAATTGGCTGGTGCCTCTTATGTTGGGGGCTCCTGATATGGCTTTCCCTCGTATGAATAATATGAGGTTTTGGCTTCTTCCTCCTGCTTTAGTTCTTTTGTTAGGGTCTGGGGCTGTTGAGAGTGGGGTGGGTACTGGCTGGACGGTTTATCCTCCTCTTGCTGGTAATGTGGCACATGCGGGGGGCTCTGTTGATCTGGCTATCTTTTCTTTACATTTGGCTGGAGCTTCTTCTATTTTGGGGGCTATTAATTTTATTACTACTGTTGTTAATATACGGTGGCGTGGTCTTCAGTTTGAGCGGCTTCCTCTTTTTGTTTGGTCTGTTAAAATCACGGCTATTCTTCTTCTGCTCTCTCTTCCTGTCTTGGCTGGAGCTGTTACTATGTTGTTAACGGATCGTAATTTT
>NOMAN218-23|Notospermus sp. SMOM057|BOMAN_09092|1157||Mirbat, Snorkel from beach beyond base|OM22_048|BOLD:AFA6759|PP834848
GACTCTTTACTTTCTTTTTGGTATTTGGTCTGGTTTGGTGGGTACGGGGTTAAGTATGCTTATTCGTATGGAGTTGGGGCAGCCGGGGGCTCTTTTAGGAGACGATCATTTGTATAATGTGATTGTGACTGCTCATGCTTTTGTTATGATCTTTTTTTTAGTTATGCCTGTCATGATTGGTGGTTTTGGTAATTGGCTGGTGCCTCTTATGTTGGGGGCTCCTGATATGGCTTTCCCTCGTATGAATAATATGAGGTTTTGGCTTCTTCCTCCTGCTTTAGTTCTTTTGTTAGGGTCTGGGGCTGTTGAGAGTGGGGTGGGTACTGGCTGGACGGTTTATCCTCCTCTTGCTGGTAATGTGGCACATGCGGGGGGCTCTGTTGATCTGGCTATCTTTTCTTTACATTTGGCTGGAGCTTCTTCTATTTTGGGGGCTATTAATTTTATTACTACTGTTGTTAATATACGGTGGCGTGGTCTTCAGTTTGAGCGGCTTCCTCTTTTTGTTTGGTCTGTTAAAATCACGGCTATTC
>NOMAN247-23|Notospermus sp. SMOM057|BOMAN_14378|1372||Masirah Island NE at base of N peninsula|MASA_025|BOLD:AFA6759|PP834845
GGGTACGGGGTTAAGTATGCTTATTCGTATGGAGTTGGGGCAGCCGGGGGCTCTTTTAGGAGACGATCATTTGTATAATGTGATTGTGACTGCTCATGCTTTTGTTATGATCTTTTTTTTAGTTATGCCTGTCATGATTGGTGGTTTTGGTAATTGGCTGGTGCCTCTTATGTTGGGGGCTCCTGATATGGCTTTCCCTCGTATGAATAATATGAGGTTTTGGCTTCTTCCTCCTGCTTTAGTTCTTTTGTTAGGGTCTGGGGCTGTTGAGAGTGGGGTGGGTACTGGCTGGACGGTTTATCCTCCTCTTGCTGGTAATGTGGCACATGCGGGGGGCTCTGTTGATCTGGCTATCTTTTCTTTACATTTGGCTGGAGCTTCTTCTATTTTGGGGGCTATTAATTTTATTACTACTGTTGTTAATATACGGTGGCGTGGTCTTCAGTTTGAGCGGCTTCCTCTTTTTGTTTGGTCTGTTAAAATCACGGCTATTCTTCTTCTGCTCTCTCTTCCTGTCTTGGCTGGAGCTGTTACTATGTTGTTAACGGATCGTAATTTTAATACTTCTTTTTTTGATCCGGCTGGA
>NOMAN107-23|Oerstedia sp. SMOM029|BOMAN_07002|1065||Mirbat, Hamdis|OM22_011A|BOLD:AFA5574|PP834849
GTCTTTATATTTTTTATTTGGAGTTTGATCTGGTTTAGTTGGTACTGCTTTAAGTTTATTAATTCGTGCTGAATTAGGACAGCCTGGTTCTTTACTTGGAGATGACCAGCTTTATAATGTAATTGTTACTGCTCATGCTTTTGTTATAATTTTTTTTTTAGTTATACCAGTAATAATTGGTGGATTTGGAAATTGATTAGTTCCTTTAATATTAGGTGCTCCTGATATGGCTTTTCCTCGAATAAATAATATAAGATTTTGATTATTACCTCCTGCTTTAACTCTTTTATTATTTTCTGGAGCTGTTGAAAGGGGAGCTGGAACTGGTTGAACTGTTTATCCTCCTTTATCAAGAAATATTGCTCATTCAGGAGGTTCAGTTGATTTAGCTATTTTTTCTTTACATTTAGCTGGAGTATCTTCTATTTTAGGAGCAATTAATTTTATTACTACTATTCTTAATATACGTTGATATGGAATACAGTTTGAGCGGCTTTCTTTATTTGTTTGATCTGTTAAAATTACAGCTATTTTATTATTATTATCTTTACCTGTTCTTGCTGGTGCTATTACTATGTTATTAACTGATCGAAATTTTAATACTTCTTTTTTTGATCCTGCAGGTGGAGGAGATCCTATTCTTTATCAACATTTATTT
>NOMAN108-23|Oerstedia sp. SMOM029|BOMAN_07046|||E of Mirbat, in front of Alila Hotel|OM22_015B|BOLD:AFA5574|PP834850
GTCTTTATATTTTTTATTTGGAGTTTGATCTGGTTTAGTTGGTACTGCTTTAAGTTTATTAATTCGTGCTGAATTAGGACAGCCTGGTTCTTTACTTGGAGATGACCAGCTTTATAATGTAATTGTTACTGCTCATGCTTTTGTTATAATTTTTTTTTTAGTTATACCAGTAATAATTGGTGGATTTGGAAATTGATTAGTTCCTTTAATATTAGGTGCTCCTGATATGGCTTTTCCTCGAATAAATAATATAAGATTTTGATTATTACCTCCTGCTTTAACTCTTTTATTATTTTCTGGAGCTGTTGAAAGGGGAGCTGGAACTGGTTGAACTGTTTATCCTCCTTTATCAAGAAATATTGCTCATTCAGGAGGTTCAGTTGATTTAGCTATTTTTTCTTTACATTTAGCTGGAGTATCTTCTATTTTAGGAGCAATTAATTTTATTACTACTATTCTTAATATACGTTGATATGGAATACAGTTTGAGCGGCTTTCTTTATTTGTTTGATCTGTTAAAATTACAGCTATTTTATTATTATTATCTTTACCTGTTCTTGCTGGTGCTATTACTATGTTATTAACTGATCGAAATTTTAATACTTCTTTTTTTGATCCTGCAGGTGGAGGAGATCCTATTCTTTATCAACATTTATTT
>NOMAN109-23|Oerstedia sp. SMOM029|BOMAN_07051|||Mirbat, Mirbat reef|OM22_016A|BOLD:AFA5574|PP834851
GTCTTTATATTTTTTATTTGGAGTTTGATCTGGTTTAGTTGGTACTGCTTTAAGTTTATTAATTCGTGCTGAATTAGGACAGCCTGGTTCTTTACTTGGAGATGACCAGCTTTATAATGTAATTGTTACTGCTCATGCTTTTGTTATAATTTTTTTTTTAGTTATACCAGTAATAATTGGTGGATTTGGAAATTGATTAGTTCCTTTAATATTAGGTGCTCCTGATATGGCTTTTCCTCGAATAAATAATATAAGATTTTGATTATTACCTCCTGCTTTAACTCTTTTATTATTTTCTGGAGCTGTTGAAAGGGGAGCTGGAACTGGTTGAACTGTTTATCCTCCTTTATCAAGAAATATTGCTCATTCAGGAGGTTCAGTTGATTTAGCTATTTTTTCTTTACATTTAGCTGGAGTATCTTCTATTTTAGGAGCAATTAATTTTATTACTACTATTCTTAATATACGTTGATATGGAATACAGTTTGAGCGGCTTTCTTTATTTGTTTGATCTGTTAAAATTACAGCTATTTTATTATTATTATCTTTACCTGTTCTTGCTGGTGCTATTACTATGTTATTAACTGATCGAAATTTTAATACTTCTTTTTTTGATCCTGCAGGTGGAGGAGATCCTATTCTTTATCAACATTTATTT
>NOMAN263-23|Ototyphlonemertes sp. SMOM091|BOMAN_16140|||Mirbat, ARMS_1 site dive|MASA_060|BOLD:AFI9497|PP834852
GTCTTTATATTTTCTTTTTGGTGTTTGATCTGGGCTAGTTGGGACTGCATTGAGGTTGCTTATTCGAGCTGAGTTAGGGCAGCCAGGGGCTCTTCTTGGTGACGACCAGCTTTATAATGTTATTGTGACTGCTCATGCTTTTGTCATGATTTTTTTTTTAGTAATGCCTGTTATAATTGGAGGATTTGGTAATTGACTGGTCCCTTTGATGTTGGGAGCCCCAGATATGGCTTTTCCTCGAATAAATAATATAAGGTTTTGGCTTTTACCTCCTGCTTTATGCCTACTTTTGTCTTCTGCTGCTGTAGAGAGCGGAGCTGGGACTGGCTGGACTGTTTACCCTCCTTTATCTAGAAACGTTGCTCACGCTGGTAGCTCTGTGGATCTTGCAATTTTTTCTCTTCATTTGGCTGGTGTGTCTTCTATTCTTGGCGCTATTAATTTTATTACTACTATTATTAATATGCGTTGATACGGAATGCAATTTGAGCGGCTTCCTTTATTTGTCTGGTCCGTTAAGATTACTGCTGTTCTGCTATTGCTATCTTTGCCCGTTTTAGCTGGTGCTATTACTATGCTATTGACTGATCGTAATTTTAATACTTCTTTTTTT
>NOMAN180-23|Oxypolella sp. SMOM072|BOMAN_08320|1106||Mirbat, inshore of Chinese Wreck|OM22_031B|BOLD:AFB4858|PP834854
AACTCTTTATTTTCTCTTTGGTATTTGGTCTGGTCTAGTAGGAACGGCGTTAAGGCTCTTGATTCGGGCCGAGTTAGGGCAGCCTGGGGCTCTGCTAGGTGACGATCAATTATACAATGTCATCGTGACTGCTCATGCTTTTGTTATGATTTTTTTTCTTGTAATGCCCGTGATGATTGGTGGTTTTGGGAACTGGTTGGTTCCACTTATGTTGGGTGCCCCTGACATGGCTTTCCCACGTATAAATAATATGAGTTTTTGGTTGCTTCCCCCTTCCTTGACACTTCTTCTGAGCTCTGCGGCGGTTGAAAGAGGGGCGGGGACTGGTTGGACGGTGTATCCTCCTTTGGCCAGAAATATTGCTCATGCTGGGGGTTCTGTTGACTTGGCTATTTTTTCTCTTCATCTTGCTGGTGTTTCTTCTATTTTAGGTGCTATTAACTTTATTACCACCGTGGTCAATATGCGCTGACGGGGTCTTCAGTTTGAGCGGCTTCCCTTGTTCGTTTGGTCGGTTAAGATTACTGCTATCCTTTTGTTGCTTTCCCTTCCTGTTCTTGCTGGGGCTATTACTATGCTTTTAACCGATCGAAATTTTAACACTGC
>NOMAN182-23|Oxypolella sp. SMOM072|BOMAN_08657|1100||Mirbat, Michel`s Reef|OM22_030B|BOLD:AFB4858|PP834853
CTAGTAGGAACGGCGTTAAGGCTCTTGATTCGGGCCGAGTTAGGGCAGCCTGGGGCTCTGCTAGGTGACGATCAGTTATATAATGTCATCGTGACTGCTCATGCTTTTGTTATGATTTTTTTTCTTGTAATGCCCGTGATGATTGGTGGTTTTGGGAACTGGTTGGTTCCACTTATGTTGGGTGCCCCTGACATGGCTTTCCCACGTATAAATAATATGAGTTTTTGGTTGCTTCCCCCTTCCTTGACACTTCTTCTGAGCTCTGCGGCGGTTGAAAGAGGGGCGGGGACTGGTTGGACGGTGTATCCTCCTTTGGCCAGAAATATTGCTCATGCTGGGGGTTCTGTTGACTTGGCTATTTTTTCTCTTCATCTTGCTGGTGTTTCTTCTATTTTAGGTGCTATTAACTTTATTACCACCGTGGTCAATATGCGCTGACGGGGTCTTCAGTTTGAGCGGCTTCCCTTGTTCGTTTGGTCGGTTAAGATTACTGCTATCCTTTTGTTGCTTTCCCTTCCTGTTCTTGCTGGGGCTATTACTATGCTTTTAACCGATCGAAATTTTAACACTGCTTTTT
>NOMAN262-23|Pilidiophora|BOMAN_16129|||Donkey`s Head, W of Salalah|MASA_058|BOLD:AFI9777|PP834855
TACATTATATTTTTTATTTGGTATTTGATCTGGTTTAGTTGGTACTGGGTTAAGGATGTTAATTCGTGCAGAGTTGGGTCAACCTGGTGCTCTTTTGGGTGATGATCATTTATATAATGTTATTGTGACTGCACATGCTTTTGTTATGATTTTTTTCTTAGTAATGCCGGTAATGATTGGTGGTTTTGGTAATTGATTAGTCCCTTTAATGTTAGGGGCGCCTGATATGGCTTTTCCTCGGATAAACAACATAAGTTTTTGGTTGCTACCTCCTTCTTTGATGTTGTTGTTAGGGTCTGCAGCTGTTGAGAGTGGGGTTGGTACTGGCTGAACAGTTTATCCTCCACTTTCTGGAAATATTGCTCATGCAGGTGGCTCTGTTGATCTAGCTATTTTTTCCCTTCATTTAGCTGGTGTTTCTTCTATTTTAGGGGCTATTAACTTTATTACAACTGTTTTGAATATACGTTGGCATGGTCTCCAATTTGAGCGATTGCCTTTGTTCGTTTGGTCTGTAAAAATTACTGCTATTTTACTATTATTGTCTTTACCGGTTTTAGCTGGGGCTATTACAATGTTATTAACTGATCGTAATTTTAATACTTCTTTTTTCGACCCAGCTGGGGGGGGTGATCCTATTTTATATCAGCATCTTTTCTGATTTTTTGGTCATCCAGAGGTTTATATTTTAATTTTA
>NOMAN164-23|Poseidonemertes sp. SMOM061|BOMAN_10496|1309||Muscat, Qurum Beach|OM22_065A|BOLD:AFA8707|PP834856
GGTTAGTTGGAACTGCCTTGAGTCTTTTGATTCGGGCGGAGTTAGGACAGCCTGGTGCTTTGTTGGGTGACGATCAGTTGTATAATGTTATTGTTACTGCTCATGCGTTTGTTATAATTTTTTTCCTAGTTATGCCTGTGATGATCGGCGGGTTTGGAAATTGACTTGTTCCTTTAATGCTAGGGGCACCTGATATGGCGTTTCCTCGAATAAATAATATAAGGTTTTGGCTCTTACCTCCCGCTTTGGTTTTGTTGCTTTCTTCTGGTGCTGTGGAGAGTGGGGCTGGGACTGGTTGGACTGTTTACCCCCCTCTTTCTAGTAATGTGGCTCACGCAGGAAGTTCTGTTGATTTGGCAATTTTTTCTCTCCATTTAGCTGGCGTGTCTTCTATTTTGGGAGCAATTAATTTTATTACTACAATTGTTAATATGCGATGGCGTGGGATGCAGTTTGAGCGCCTCTCTTTATTTGTTTGGTCTGTGAAGATTACGGCTGTTCTCCTTCTTCTTTCTTTGCCTGTGTTGGCTGGTGCTATTACAATGCTTTTAACAGATCGAAACTTTAATACTTCTTTCTTCGACCCTGCTGGTGGTGGAGATCCTATTCTTTATCAGCATCTTTTT
>NOMAN165-23|Poseidonemertes sp. SMOM062|BOMAN_10534|1290||Al Sifah|OM22_074|BOLD:AFA8706|PP834857
ATCTTTGTATTTTCTTTTTGGTGTGTGATCTGGATTAGTTGGTACAGCTCTAAGGCTTTTAATTCGAGCTGAGCTAGGTCAGCCAGGTGCTTTATTGGGCGATGATCAGCTTTATAACGTTATTGTTACTGCCCATGCGTTTGTAATAATTTTCTTTTTAGTTATGCCTGTCATGATTGGTGGATTTGGAAACTGACTCGTTCCTTTAATGTTGGGAGCGCCTGATATGGCTTTTCCCCGAATAAATAATATGAGATTTTGGCTTTTGCCCCCTGCTTTAATTTTGTTACTATCTTCTGGGGCTGTTGAGAGTGGGGCTGGAACTGGGTGAACTGTTTATCCGCCTCTCTCTAGTAATGTTGCACACGCTGGCAGTTCTGTTGATTTAGCTATTTTTTCGCTTCATCTTGCTGGTGTTTCTTCTATCTTAGGAGCAATCAATTTTATTACTACAATCATTAACATGCGTTGACGTGGGATGCAATTTGAGCGGCTTTCTTTGTTTGTTTGGTCGGTGAAGATCACTGCTGTTCTTCTATTACTTTCTTTACCTGTGTTGGCTGGTGCTATTACGATGCTTTTGACAGATCGGAACTTTAATACTTCTTTTTTTGATCCTGCTGGAGGGGGGGACCCCATTCTTTATCAACACCTTTTT
>NOMAN034-23|Prosadenoporus sp. SMOM010|BOMAN_11519|1169||Bandar Khayran, inner mudflat in bay|OM22_083|BOLD:AFB0431|PP834858
TTCTTTATATTTTTTGTTTGGTGTGTGATCTGGGTTAGTAGGTACTGCTTTAAGTTTATTAATTCGTGCAGAGTTAGGTCAGCCTGGTGCGTTGTTAGGTGATGATCAATTATATAATGTTATTGTTACTGCACATGCTTTTGTGATGATTTTTTTTTTAGTTATGCCTGTAATGATTGGTGGGTTTGGAAATTGGTTGGTTCCTTTAATATTGGGGGCTCCGGATATGGCTTTTCCTCGTATAAATAATATGAGATTTTGGCTTCTTCCTCCTGCTTTAACTCTTCTTTTGTCTTCTGGAGCTGTTGAGAGTGGTGCTGGTACTGGATGAACTGTTTATCCACCTTTGTCTAGGAATATTGCTCATGCTGGTAGTTCTGTGGATTTGGCTATTTTTTCTTTACATTTGGCGGGTGTTTCTTCTATTTTGGGTGCTATTAATTTTATTACTACTATTATTAATATGCGTTGGTATGGAATGCAGTTTGAACGTTTGTCTTTGTTTGTTTGGTCTGTTAAAATTACTGCTATTTTGTTGTTATTGTCTCTTCCTGTTTTAGCGGGTGCAATTACTATGTTGTTAACTGATCGGAATTTTAATACTTCTTTTTTTGATCCTGCTGGGGGTGGTGATCCTATTTTATATCAGCATTTGTTT
>NOMAN035-23|Prosadenoporus sp. SMOM011|BOMAN_11550|1254||E Bandar Khayran, around boat ramp facing small island (a.k.a. Nice Little Beach)|OM22_087|BOLD:AFB0430|PP834859
TCTTTGTATTTTTTGTTTGGTGTATGGTNTGGGTTAGTTGGTACTGCTTTGAGTTTGTTGATTCGTGCGGAGTTGGGGCAGCCTGGTGCGTTGTTAGGTGATGATCAGTTGTATAATGTAATTGTTACAGCACATGCTTTTGTAATGATTTTTTTTTTGGTTATGCCAGTTATAATTGGTGGTTTTGGAAATTGGTTGGTTCCATTAATGTTAGGGGCCCCAGATATGGCTTTTCCTCGAATGAATAATATGAGCTTTTGGCTTCTTCCTCCTGCTTTAACTCTTCTTTTATCTTCTGGGGCTGTTGAGAGTGGTGCTGGAACTGGATGGACTGTTTATCCTCCATTGTCTAGTAATGTCGCTCATGCTGGAAGTTCTGTAGATTTGGCTATTTTTTCTCTGCATCTGGCTGGTGTTTCTTCTATTTTGGGTGCTATTAATTTTATTACTACTATTATTAATATGCGTTGATATGGGATGCAGTTTGAGCGTTTATCTTTATTTGTTTGATCTGTGAAGATTACTGCTATTTTATTGTTGTTATCTCTTCCTGTTTTGGCAGGTGCGATTACTATGTTGTTGACTGATCGTAATTTTAATACTTCTTTTTTTGATCCTGCTG
>NOMAN159-23|Siphonenteron sp. SMOM059|BOMAN_08024|1128||Mirbat, Mirbat reef|OM22_018A|BOLD:AFA4874|PP834860
TACTTTGTATTTTCTTTTTGGTATTTGGTCAGGGTTAGTTGGTACGGGTTTAAGAATGTTAATTCGTGCAGAACTTGGGCAGCCCGGTGCGTTACTTGGTGATGATCATTTATATAATGTTATTGTTACTGCACATGCGTTTGTAATGATTTTTTTTTTGGTTATACCCGTGATGATTGGGGGTTTTGGTAATTGGTTGGTTCCTTTAATGTTGGGGGCTCCAGATATGGCTTTTCCTCGAATAAATAATATAAGGTTCTGGTTGTTGCCGCCTTCTTTAACTTTGTTGTTGGGCTCAGCGGCTGTAGAGGGAGGTGCAGGAACGGGTTGAACTGTTTATCCTCCCCTTGCTGGAAATATTGCGCATGCGGGGGGGTCTGTTGATTTAGCTATTTTTTCTTTACATCTTGCTGGGGTTTCTTCTATTTTGGGAGCTATTAATTTTATTACTACGGTTATTAATATGCGGTGACGTGGTCTCCAGTTTGAGCGGTTGCCTCTTTTTGTTTGATCTGTTAAAATTACAGCTATTTTATTGTTATTGTCGCTTCCTGTTCTTGCGGGTGCAATCACAATGTTGTTGACTGATCGTAATTTTAATACGTCTTTTTTTGATCCTGCGGGAGGTGGGGATCCAATTCTTTATCAGCATTTGTTT
>NOMAN160-23|Siphonenteron sp. SMOM059|BOMAN_08280|1140||Mirbat, Michel`s Reef|OM22_030C|BOLD:AFA4874|PP834862
TACTTTGTATTTTCTTTTTGGTATTTGGTCAGGGTTAGTTGGTACGGGTTTAAGAATGTTAATTCGTGCAGAACTTGGGCAGCCCGGTGCGTTACTTGGTGATGATCATTTATATAATGTTATTGTTACTGCACATGCGTTTGTAATGATTTTTTTTTTGGTTATACCCGTGATGATTGGGGGTTTTGGTAATTGGTTGGTTCCTTTAATGTTGGGGGCTCCARATATGGCTTTTCCTCGAATAAATAATATAAGGTTCTGGTTGTTGCCGCCTTCTTTAACTTTGTTGTTGGGCTCAGCGGCTGTAGAGGGAGGTGCAGGAACGGGTTGAACTGTTTATCCTCCCCTTGCTGGAAATATTGCGCATGCGGGGGGGTCTGTTGATTTAGCTATTTTTTCTTTACATCTTGCTGGGGTTTCTTCTATTTTGGGAGCTATTAATTTTATTACTACGGTTATTAATATGCGGTGACGTGGTCTCCAGTTTGAGCGGTTGCCTCTTTTTGTTTGATCTGTTAAAATTACAGCTATTTTATTGTTATTGTCGCTTCCTGTTCTTGCGGGTGCAATCACAATGTTGTTGACTGATCGTAATTTTAATACGTCTTTTTTTGATCCTGCGGGAGGTGGGGATCCAATTCTTTATCAGCATTTGTTT
>NOMAN161-23|Siphonenteron sp. SMOM059|BOMAN_10521|1318||Jazirat Al Fahl|OM22_069A|BOLD:AFA4873|PP834861
TACTTTGTATTTTCTTTTTGGAATTTGGTCARGGTTGGTTGGTACGGGTTTAAGGATGTTAATTCGTGCAGAACTTGGGCAGCCTGGTGCATTACTTGGTGATGATCATCTATATAATGTTATTGTTACTGCACATGCGTTCGTAATGATTTTTTTTTTGGTTATGCCTGTGATAATTGGAGGTTTCGGTAACTGGTTGGTTCCTTTAATGTTGGGGGCTCCAGATATGGCTTTTCCTCGAATAAATAATATAAGGTTTTGGTTGTTGCCGCCCTCTCTGACTCTGTTGTTGGGTTCAGCGGCTGTGGAGGGAGGTGCAGGAACGGGTTGAACTGTTTACCCTCCTCTTGCTGGAAACATTGCGCATGCGGGGGGTTCTGTCGATTTGGCTATTTTTTCATTACATCTTGCTGGGGTTTCTTCTATTTTGGGGGCTATTAATTTTATTACTACGGTCATTAATATGCGATGACGTGGTCTTCAATTTGAACGGTTGCCTCTTTTTGTTTGATCTGTTAAAATTACAGCTATTCTATTGTTGCTGTCGTTGCCTGTTCTTGCGGGTGCAATCACAATGTTGTTGACTGATCGTAATTTTAATACGTCTTTCTTTGATCCAGCAGGRGGTGGGGACCCAATTCTTTATCAGCATTTGTTT
>NOMAN038-23|Tetranemertes arabica|BOMAN_08050|1087||Mirbat, Michel`s Reef|OM22_030B|BOLD:AFA7129|OQ321721
TTCTTTATATTTTTTATTTGGTGTTTGGTCTGGGTTGGTTGGAACAGCTTTAAGTTTGTTGATTCGTGCTGAGTTGGGGCAACCTGGTGCTTTGTTAGGAGATGACCAGTTGTATAATGTTATTGTTACAGCTCATGCTTTTGTTATAATTTTTTTTTTAGTTATACCGGTTATGATTGGGGGGTTTGGGAATTGGTTGGTTCCTTTAATATTAGGGGCTCCTGATATAGCTTTTCCTCGGATGAATAATATGAGGTTTTGGCTTTTACCTCCTGCTTTGACTTTGTTGTTGTCTTCTGCTGCCGTAGAGAGTGGGGCTGGGACTGGTTGAACGGTTTATCCTCCTTTATCTAATAATTTGGCTCATGCTGGTGGATCTGTTGACTTGGCAATTTTTTCTTTGCATTTGGCTGGTGTTTCTTCTATTTTAGGTGCTATTAATTTTATTACTACTATTATTAATATACGCTGATATGGGATACAGTTTGAGCGGCTCTCTCTTTTTGTTTGGTCTGTAAAAATTACTGCTATTTTGTTGTTACTTTCTTTACCTGTTTTAGCTGGAGCTATTACGATGCTTTTAACTGATCGGAATTTTAATACTTCTTTTTTTGATCCTGCTGGGGGAGGTGACCCTATTTTATATCAGCATTTGTTT
>NOMAN039-23|Tetranemertes arabica|BOMAN_09099|||Mirbat, Chinese Wreck|OM22_051B|BOLD:AFA7129|OQ321713
TTCTTTATATTTTTTATTTGGTGTTTGGTCTGGGTTGGTTGGAACAGCTTTAAGTTTGTTGATTCGTGCTGAGTTGGGGCAACCTGGTGCTTTGTTAGGAGATGACCAGTTGTATAATGTTATTGTTACAGCTCATGCTTTTGTTATAATTTTTTTTTTAGTTATACCGGTTATGATTGGGGGGTTTGGGAATTGGTTGGTTCCTTTAATATTAGGGGCTCCTGATATAGCTTTTCCTCGGATGAATAATATGAGGTTTTGGCTTTTACCTCCTGCTTTGACTTTGTTGTTGTCTTCTGCTGCCGTAGAGAGTGGGGCTGGGACTGGTTGAACGGTTTATCCTCCTTTATCTAATAATTTGGCTCATGCTGGTGGATCTGTTGACTTGGCAATTTTTTCTTTGCATTTGGCTGGTGTTTCTTCTATTTTAGGTGCTATTAATTTTATTACTACTATTATTAATATACGCTGATATGGGATACAGTTTGAGCGGCTCTCTCTTTTTGTTTGGTCTGTAAAAATTACTGCTATTTTGTTGTTACTTTCTTTACCTGTTTTAGCTGGAGCTATTACGATGCTTTTAACTGATCGGAATTTTAATACTTCTTTTTTTGATCCTGCTGGGGGAGGTGACCCTATTTTATATCAGCATTTGTTT
>NOMAN040-23|Tetranemertes arabica|BOMAN_08029|1108||Mirbat, Hamdis|OM22_022A|BOLD:AFA7129|OQ321711
TTCTTTATATTTTTTATTTGGTGTTTGGTCTGGGTTGGTTGGAACAGCTTTAAGTTTGTTGATTCGTGCTGAGTTGGGGCAACCTGGTGCTTTGTTAGGAGATGACCAGTTGTATAATGTTATTGTTACAGCTCATGCTTTTGTTATAATTTTTTTTTTAGTTATACCGGTTATGATTGGGGGGTTTGGGAATTGGTTGGTTCCTTTAATATTAGGGGCTCCTGATATAGCTTTTCCTCGGATGAATAATATGAGGTTTTGGCTTTTACCTCCTGCTTTGACTTTGTTGTTGTCTTCTGCTGCCGTAGAGAGTGGGGCTGGGACTGGTTGAACGGTTTATCCTCCTTTATCTAATAATTTGGCTCATGCTGGTGGATCTGTTGACTTGGCAATTTTTTCTTTGCATTTGGCTGGTGTTTCTTCTATTTTAGGTGCTATTAATTTTATTACTACTATTATTAATATACGCTGATATGGGATACAGTTTGAGCGGCTCTCTCTTTTTGTTTGGTCTGTAAAAATTACTGCTATTTTGTTGTTACTTTCTTTACCTGTTTTAGCTGGAGCTATTACGATGCTTTTAACTGATCGGAATTTTAATACTTCTTTTTTTGATCCTGCTGGGGGAGGTGACCCTATTTTATATCAGCATTTGTTT
>NOMAN041-23|Tetranemertes arabica|BOMAN_08030|1090||Mirbat, Hamdis|OM22_022A|BOLD:AFA7129|OQ321712
TTCTTTATATTTTTTATTTGGTGTTTGGTCTGGGTTGGTTGGAACAGCTTTAAGTTTGTTGATTCGTGCTGAGTTGGGGCAACCTGGTGCTTTGTTAGGAGATGACCAGTTGTATAATGTTATTGTTACAGCTCATGCTTTTGTTATAATTTTTTTTTTAGTTATACCGGTTATGATTGGGGGGTTTGGGAATTGGTTGGTTCCTTTAATATTAGGGGCTCCTGATATAGCTTTTCCTCGGATGAATAATATGAGGTTTTGGCTTTTACCTCCTGCTTTGACTTTGTTGTTGTCTTCTGCTGCCGTAGAGAGTGGGGCTGGGACTGGTTGAACGGTTTATCCTCCTTTATCTAATAATTTGGCTCATGCTGGTGGATCTGTTGACTTGGCAATTTTTTCTTTGCATTTGGCTGGTGTTTCTTCTATTTTAGGTGCTATTAATTTTATTACTACTATTATTAATATACGCTGATATGGGATACAGTTTGAGCGGCTCTCTCTTTTTGTTTGGTCTGTAAAAATTACTGCTATTTTGTTGTTACTTTCTTTACCTGTTTTAGCTGGAGCTATTACGATGCTTTTAACTGATCGGAATTTTAATACTTCTTTTTTTGATCCTGCTGGGGGAGGTGACCCTATTTTATATCAGCATTTGTTT
>NOMAN042-23|Tetranemertes arabica|BOMAN_08031|1084||Mirbat, Hamdis|OM22_022A|BOLD:AFA7129|OQ321716
TTCTTTATATTTTTTATTTGGTGTTTGGTCTGGGTTGGTTGGAACAGCTTTAAGTTTGTTGATTCGTGCTGAGTTGGGGCAACCTGGTGCTTTGTTAGGAGATGACCAGTTGTATAATGTTATTGTTACAGCTCATGCTTTTGTTATAATTTTTTTTTTAGTTATACCGGTTATGATTGGGGGGTTTGGGAATTGGTTGGTTCCTTTAATATTAGGGGCTCCTGATATAGCTTTTCCTCGGATGAATAATATGAGGTTTTGGCTTTTACCTCCTGCTTTGACTTTGTTGTTGTCTTCTGCTGCCGTAGAGAGTGGGGCTGGGACTGGTTGAACGGTTTATCCTCCTTTATCTAATAATTTGGCTCATGCTGGTGGATCTGTTGACTTGGCAATTTTTTCTTTGCATTTGGCTGGTGTTTCTTCTATTTTAGGTGCTATTAATTTTATTACTACTATTATTAATATACGCTGATATGGGATACAGTTTGAGCGGCTCTCTCTTTTTGTTTGGTCTGTAAAAATTACTGCTATTTTGTTGTTACTCTCTTTACCTGTTTTAGCTGGAGCTATTACGATGCTTTTAACTGATCGGAATTTTAATACTTCTTTTTTTGATCCTGCTGGGGGAGGTGACCCTATTTTATATCAGCATTTGTTT
>NOMAN043-23|Tetranemertes arabica|BOMAN_08074|1113||Mirbat, Hamdis|OM22_022A|BOLD:AFA7129|OQ321717
TTCTTTATATTTTTTATTTGGTGTTTGGTCTGGGTTGGTTGGAACAGCTTTAAGTTTGTTGATTCGTGCTGAGTTGGGGCAACCTGGTGCTTTGTTAGGAGATGACCAGTTGTATAATGTTATTGTTACAGCTCATGCTTTTGTTATAATTTTTTTTTTAGTTATACCGGTTATGATTGGGGGGTTTGGGAATTGGTTGGTTCCTTTAATATTAGGGGCTCCTGATATAGCTTTTCCTCGGATGAATAATATGAGGTTTTGGCTTTTACCTCCTGCTTTGACTTTGTTGTTGTCTTCTGCTGCCGTAGAGAGTGGGGCTGGGACTGGTTGAACGGTTTATCCTCCTTTATCTAATAATTTGGCTCATGCTGGTGGATCTGTTGACTTGGCAATTTTTTCTTTGCATTTGGCTGGTGTTTCTTCTATTTTAGGTGCTATTAATTTTATTACTACTATTATTAATATACGCTGATATGGGATACAGTTTGAGCGGCTCTCTCTTTTTGTTTGGTCTGTAAAAATTACTGCTATTTTGTTGTTACTTTCTTTACCTGTTTTAGCTGGAGCTATTACGATGCTTTTAACTGATCGGAATTTTAATACTTCTTTTTTTGATCCTGCTGGGGGAGGTGACCCTATTTTATATCAGCATTTGTTT
>NOMAN044-23|Tetranemertes arabica|BOMAN_08075|1115||Mirbat, Hamdis|OM22_022A|BOLD:AFA7129|OQ321710
TTCTTTATATTTTTTATTTGGTGTTTGGTCTGGGTTGGTTGGAACAGCTTTAAGTTTGTTGATTCGTGCTGAGTTGGGGCAACCTGGTGCTTTGTTAGGAGATGACCAGTTGTATAATGTTATTGTTACAGCTCATGCTTTTGTTATAATTTTTTTTTTAGTTATACCGGTTATGATTGGGGGGTTTGGGAATTGGTTGGTTCCTTTAATATTAGGGGCTCCTGATATAGCTTTTCCTCGGATGAATAATATGAGGTTTTGGCTTTTACCTCCTGCTTTGACTTTGTTGTTGTCTTCTGCTGCCGTAGAGAGTGGGGCTGGGACTGGTTGAACGGTTTATCCTCCTTTATCTAATAATTTGGCTCATGCTGGTGGATCTGTTGACTTGGCAATTTTTTCTTTGCATTTGGCTGGTGTTTCTTCTATTTTAGGTGCTATTAATTTTATTACTACTATTATTAATATACGCTGATATGGGATACAGTTTGAGCGGCTCTCTCTTTTTGTTTGGTCTGTAAAAATTACTGCTATTTTGTTGTTACTTTCTTTACCTGTTTTAGCTGGAGCTATTACGATGCTTTTAACTGATCGGAATTTTAATACTTCTTTTTTTGATCCTGCTGGGGGAGGTGACCCTATTTTATATCAGCATTTGTTT
>NOMAN045-23|Tetranemertes arabica|BOMAN_08300|1085||Mirbat, inshore of Chinese Wreck|OM22_031B|BOLD:AFA7129|OQ321709
TTCTTTATATTTTTTATTTGGTGTTTGGTCTGGGTTGGTTGGAACAGCTTTAAGTTTGTTGATTCGTGCTGAGTTGGGGCAACCTGGTGCTTTGTTAGGAGATGACCAGTTGTATAATGTTATTGTTACAGCTCATGCTTTTGTTATAATTTTTTTTTTAGTTATACCGGTTATGATTGGGGGGTTTGGGAATTGGTTGGTTCCTTTAATATTAGGGGCTCCTGATATAGCTTTTCCTCGGATGAATAATATGAGGTTTTGGCTTTTACCTCCTGCTTTGACTTTGTTGTTGTCTTCTGCTGCCGTAGAGAGTGGGGCTGGGACTGGTTGAACGGTTTATCCTCCTTTATCTAATAATTTGGCTCATGCTGGTGGATCTGTTGACTTGGCAATTTTTTCTTTGCATTTGGCTGGTGTTTCTTCTATTTTAGGTGCTATTAATTTTATTACTACTATTATTAATATACGCTGATATGGGATACAGTTTGAGCGGCTCTCTCTTTTTGTTTGGTCTGTAAAAATTACTGCTATTTTGTTGTTACTTTCTTTACCTGTTTTAGCTGGAGCTATTACGATGCTTTTAACTGATCGGAATTTTAATACTTCTTTTTTTGATCCTGCTGGGGGAGGTGACCCTATTTTATATCAGCATTTGTTT
>NOMAN252-23|Tetranemertes arabica|BOMAN_14980|1378||Masirah Island, rock exposure SSW of island tip|MASA_035B|BOLD:AFA7129|PP834863
CAGCTTTAAGTTTGTTGATTCGTGCTGAGTTGGGGCAACCTGGTGCTTTGTTAGGAGATGACCAGTTGTATAATGTTATTGTTACAGCTCATGCTTTTGTTATAATTTTTTTTTTAGTTATACCGGTTATGATTGGGGGGTTTGGGAATTGGTTGGTTCCTTTAATATTAGGGGCTCCTGATATAGCTTTTCCTCGGATGAATAATATGAGGTTTTGGCTTTTACCTCCTGCTTTGACTTTGTTGTTGTCTTCTGCTGCCGTAGAGAGTGGGGCTGGGACTGGTTGAACGGTTTATCCTCCTTTATCTAATAATTTGGCTCATGCTGGTGGATCTGTTGACTTGGCAATTTTTTCTTTGCATTTGGCTGGTGTTTCTTCTATTTTAGGTGCTATTAATTTTATTACTACTATTATTAATATACGCTGATATGGGATACAGTTTGAGCGGCTCTCTCTTTTTGTTTGGTCTGTAAAAATTACTGCTATTTTGTTGTTACTTTCTTTACCTGTTTTAGCTGGAGCTATTACGATGCTTTTAACTGATCGGAATTTTAATACTTCTTTTTTTGATCCTGCTGGGGGAGGTGACCCTATTTTGTATCAGCATTTGTTT
>NOMAN049-23|Tetranemertes paulayi|BOMAN_07013|1055||Mirbat, Hamdis|OM22_011A|BOLD:AFA4223|OQ321715
TTCCTTGTATTTTTTGTTTGGTGTGTGGTCTGGTTTGGTAGGTACTGCTTTGAGTTTACTTATTCGTGCTGAACTAGGACAGCCGGGTGCTTTGTTGGGAGATGACCAGTTGTATAACGTTATTGTTACTGCTCATGCTTTTGTGATAATTTTTTTTTTAGTTATGCCTGTGATGATTGGTGGTTTTGGAAATTGGTTGGTTCCTTTGATGTTAGGAGCTCCTGACATGGCTTTTCCTCGTATAAATAATATGAGGTTTTGGCTTTTGCCTCCTTCTTTAACTTTGTTGTTGTCTTCTGCTGCTGTTGAGAGGGGAGCTGGTACTGGATGAACTGTGTACCCTCCTTTATCTAGAAATTTAGCACATGCTGGGGGTTCTGTTGATTTGGCCATTTTTTCTTTACATTTGGCTGGTGTTTCTTCTATTCTAGGTGCTATTAATTTTATTACTACTATTATTAATATACGTTGGTATGGGATGCAGTTTGAACGTCTATCTCTATTTGTGTGGTCTGTAAAAATTACTGCTATTCTTTTGCTTCTTTCTTTGCCTGTTTTAGCTGGAGCTATCACGATACTTTTGACTGATCGAAATTTTAATACTTCTT
>NOMAN051-23|Tetranemertes paulayi|BOMAN_08284|1141||Mirbat, inshore of Chinese Wreck|OM22_031B|BOLD:AFA4223|OQ321720
GTTTGGTAGGTACTGCTTTGAGTTTACTTATTCGTGCTGAACTAGGACAGCCGGGTGCTTTGTTGGGAGATGACCAGTTGTATAACGTTATTGTTACTGCTCATGCTTTTGTGATAATTTTTTTTTTAGTTATGCCTGTGATGATTGGTGGTTTTGGAAATTGGTTGGTTCCTTTGATGTTAGGAGCTCCTGACATGGCTTTTCCTCGTATAAATAATATGAGGTTTTGGCTTTTGCCTCCTTCTTTAACTTTGTTGTTGTCTTCTGCTGCTGTTGAGAGGGGAGCTGGGACTGGATGAACTGTGTACCCTCCTTTATCTAGAAATTTAGCACATGCTGGGGGTTCTGTTGATTTGGCCATTTTTTCTTTACATTTGGCTGGTGTTTCTTCTATTCTAGGTGCTATTAATTTTATTACTACTATTATTAATATACGTTGGTATGGGATGCAGTTTGAACGTCTATCTCTATTTGTGTGGTCTGTAAAAATTACTGCTATTCTTTTGCTTCTTTCTTTGCCTGTTTTAGCTGGAGCTATCACGATACTTTTGACTGATCGAAATTTTAATACTTCTTTTTTTGATCCTGCTGGGGGTGGAGACCCTATTTTGTATCAACATTTATTT
>NOMAN052-23|Tetranemertes paulayi|BOMAN_08302|1082||Mirbat, inshore of Chinese Wreck|OM22_031B|BOLD:AFA4223|OQ321722
GTGGTCTGGTTTGGTAGGTACTGCTTTGAGTTTACTTATTCGTGCTGAACTAGGACAGCCGGGTGCTTTGTTGGGAGATGACCAGTTGTATAACGTTATTGTTACTGCTCATGCTTTTGTGATAATTTTTTTTTTAGTTATGCCTGTGATGATTGGTGGTTTTGGAAATTGGTTGGTTCCTTTGATGTTAGGAGCTCCTGACATGGCTTTTCCTCGTATAAATAATATGAGGTTTTGGCTTTTGCCTCCTTCTTTAACTTTGTTGTTGTCTTCTGCTGCTGTTGAGAGGGGAGCTGGGACTGGATGAACTGTGTACCCTCCTTTATCTAGAAATTTAGCACATGCTGGGGGTTCTGTTGATTTGGCCATTTTTTCTTTACATTTGGCTGGTGTTTCTTCTATTCTAGGNGCTATTAATTTTATTACTACTATTATTAATATACGTTGGTATGGGATGCAATTTGAACGTCTATCTCTATTTGTGTGGTCTGTAAAAATTACTGCTATTCTTTTGCTTCTTTCTTTGCCTGTTTTAGCTGGAGCTATCACGATACTTTTGACTGATCGAAATTTTAATACTTCTTTTTTTGATCCTGCT
>NOMAN046-23|Tetranemertes rubrolineata|BOMAN_08053|1089||Mirbat, Michel`s Reef|OM22_030B|BOLD:AFA7128|OQ321714
TTCTTTGTATTTTTTGTTTGGTGTTTGGTCTGGACTAGTTGGAACAGCCTTGAGGTTGTTGATTCGTGCTGAGTTGGGTCAACCTGGTGCTTTGTTGGGTGATGACCAGCTATACAACGTGATTGTTACAGCTCATGCTTTTGTTATAATTTTTTTTTTGGTTATGCCAGTAATAATTGGAGGGTTTGGAAATTGGTTGGTTCCTTTGATGTTAGGGGCTCCTGATATGGCTTTTCCTCGTATGAATAATATGAGATTTTGACTTTTACCTCCTGCTTTAACTTTGCTGTTGTCTTCCGCTGCTGTAGAAAGTGGAGCTGGGACAGGTTGAACTGTGTATCCTCCTTTATCTAATAATTTGGCTCATGCTGGTGGGTCTGTGGATTTGGCTATTTTTTCTTTACATTTAGCTGGTGTTTCTTCTATTTTGGGTGCTATTAATTTTATTACTACTATTATTAATATGCGGTGATATGGAATGCAATTTGAGCGATTGTCACTTTTTGTTTGGTCTGTAAAGATTACTGCTATTTTATTGTTGCTTTCTTTGCCTGTTTTAGCTGGGGCTATTACTATACTTTTGACTGATCGAAATTTTAATACTTCTTTTTTTGATCCTGCTGGAGGTGGAGATCCTATTTTGTATCAGCATTTGTTC
>NOMAN047-23|Tetranemertes rubrolineata|BOMAN_08078|1126||Mirbat, Hamdis|OM22_022A|BOLD:AFA7128|OQ321723
TTCTTTGTATTTTTTGTTTGGTGTTTGGTCTGGACTAGTTGGAACAGCCTTGAGGTTGTTGATTCGTGCTGAGTTGGGTCAACCTGGTGCTTTGTTGGGTGATGACCAGCTATACAACGTGATTGTTACAGCTCATGCTTTTGTTATAATTTTTTTTTTGGTTATGCCAGTAATAATTGGAGGGTTTGGAAATTGGTTGGTTCCTTTGATGTTAGGGGCTCCTGATATGGCTTTTCCTCGTATGAATAATATGAGATTTTGACTTTTACCTCCTGCTTTAACTTTGCTGTTGTCTTCCGCTGCTGTAGAAAGTGGAGCTGGGACAGGTTGAACTGTGTATCCTCCTTTATCTAATAATTTGGCTCATGCTGGTGGGTCTGTGGATTTGGCTATTTTTTCTTTACATTTAGCTGGTGTTTCTTCTATTTTGGGTGCTATTAATTTTATTACTACTATTATTAATATGCGGTGATATGGAATGCAATTTGAGCGATTGTCACTTTTTGTTTGGTCTGTAAAGATTACTGCTATTTTATTGTTGCTTTCTTTGCCTGTTTTAGCTGGGGCTATTACTATACTTTTGACTGATCGAAATTTTAATACTTCTTTTTTTGATCCTGCTGGAGGTGGAGATCCTATTTTGTATCAGCATTTGTTC
>NOMAN048-23|Tetranemertes rubrolineata|BOMAN_08038|1094||Mirbat, Hamdis|OM22_022A|BOLD:AFA7128|OQ321718
CAACGTGATTGTTACAGCTCATGCTTTTGTTATAATTTTTTTTTTGGTTATGCCAGTAATAATTGGAGGGTTTGGAAATTGGTTGGTTCCTTTGATGTTAGGGGCTCCTGATATGGCTTTTCCTCGTATGAATAATATGAGATTTTGACTTTTACCTCCTGCTTTAACTTTGCTGTTGTCTTCCGCTGCTGTAGAAAGTGGAGCTGGGACAGGTTGAACTGTGTATCCTCCTTTATCTAATAATTTGGCTCATGCTGGTGGGTCTGTGGATTTGGCTATTTTTTCTTTACATTTAGCTGGTGTTTCTTCTATTTTGGGTGCTATTAATTTTATTACTACTATTATTAATATGCGGTGATATGGAATGCAATTTGAGCGATTGTCACTTTTTGTTTGGTCTGTAAAGATTACTGCTATTTTATTGTTGCTTTCTTTGCCTGTTTTAGCTGGGGCTATTACTATACTTTTGACTGATCGAAATTTTAATACTTCTTTTTTTGATCCTGCTGGAGGTGGAGATCCTATTTTGTATCAGCATTTGTTC
>NOMAN037-23|Tetranemertes unistriata|BOMAN_07032|1062||Mirbat, Hamdis|OM22_011A|BOLD:AFA7130|OQ321719
TTCTTTGTATTTTTTATTTGGTGTTTGGTCTGGGTTGGTAGGAACGGCTTTAAGATTGTTAATTCGTGCTGAGTTGGGGCAACCTGGTGCTTTGTTGGGGGACGATCAGTTATATAATGTTATTGTTACGGCTCATGCTTTTGTTATGATTTTTTTTTTGGTTATACCAGTTATAATTGGAGGTTTTGGTAATTGGTTGGTTCCTTTGATATTGGGTGCTCCTGATATGGCTTTTCCTCGTATGAATAATATGAGTTTTTGGCTTTTACCTCCTGCTTTAACTTTACTATTATCTTCTGCTGCTGTAGAGAGTGGGGCTGGGACTGGTTGAACGGTTTATCCTCCTTTGTCTAATAACTTGGCTCATGCTGGTGGATCTGTTGACTTAGCTATTTTTTCTTTACATTTGGCTGGTGTTTCATCTATTTTGGGTGCTATTAATTTTATTACTACTATTATTAATATGCGGTGGTATGGAATGCAGTTTGAGCGATTATCTCTTTTTGTTTGGTCTGTGAAGATTACTGCTATTTTATTGTTGCTTTCTTTACCTGTTTTAGCTGGGGCTATTACGATGCTTTTGACTGATCGGAATTTTAATACTTCTTTTTTTGATCCTGCTGGAGGTGGAGATCCTATTTTATATCAACATTTGTTT
>NOMAN012-23|Tetrastemma sp. SMOM005|BOMAN_02812|867||Damanyat Islands, Three Sisters (D3)|OMAN_016A|BOLD:AFB4583|PP834866
TTCTTTGTATTTTTTGTTTGGTGTTTGGTCTGGTTTAGTTGGTACTGCTTTAAGTATGCTAATTCGGGCTGAGTTAGGGCAGCCTGGTGCTTTACTTGGTGATGATCAGTTATATAATGTTATTGTTACTGCTCACGCTTTTGTAATAATTTTTTTTTTGGTGATGCCTGTTATAATTGGTGGCTTTGGTAATTGGTTGGTTCCTTTAATGTTAGGGGCGCCTGATATGGCTTTTCCTCGTATAAATAATATAAGATTTTGGTTGTTGCCTCCAGCGTTAACTCTTTTATTATCTTCTGGTGCTGTTGAGAGTGGGGCTGGTACTGGTTGAACTGTGTATCCTCCGCTCTCTAGAAATATTGCGCATTCTGGTGGTTCTGTAGATTTGGCTATTTTTTCTTTACATCTTGCTGGAGTTTCTTCTATTTTGGGTGCTATTAATTTTATTACTACTATTATTAATATGCGTTGGTATGGTATGCAGTTTGAGCGGATGTCACTGTTTGTTTGGTCTGTAAAAATTACTGCTATTTTATTGTTACTTTCTTTGCCTGTCTTAGCTGGTGCTATTACTATATTATTGACAGATCGGAATTTTAATACTTCTTTTTTTGATCCGGCTGGTGGTGGTGATCCGATTTTGTATCAGCATTTGTTT
>NOMAN013-23|Tetrastemma sp. SMOM005|BOMAN_07014|1167||Mirbat, Hamdis|OM22_011A|BOLD:AFB4583|PP834865
TTCTTTGTATTTTTTGTTTGGTGTTTGGTCTGGTTTAGTTGGTACTGCTTTAAGTATGCTAATTCGGGCTGAGTTAGGGCAGCCTGGTGCTTTACTTGGTGATGATCAGTTATATAATGTTATTGTTACTGCTCACGCTTTTGTAATAATTTTTTTTTTGGTGATGCCTGTTATAATTGGTGGCTTTGGTAATTGGTTGGTTCCTTTAATGTTAGGGGCGCCTGATATGGCTTTTCCTCGTATAAATAATATAAGATTTTGGTTGTTGCCTCCAGCGTTAACTCTTTTATTATCTTCTGGTGCTGTTGAGAGTGGGGCTGGTACTGGTTGAACTGTGTATCCTCCGCTCTCTAGAAATATTGCGCATTCTGGTGGTTCTGTAGATTTGGCTATTTTTTCTTTACATCTTGCTGGAGTTTCTTCTATTTTGGGTGCTATTAATTTTATTACTACTATTATTAATATGCGTTGGTATGGTATGCAGTTTGAGCGGATGTCACTGTTTGTTTGGTCTGTAAAAATTACTGCTATTTTATTGTTACTTTCTTTGCCTGTCTTAGCTGGTGCTATTACTATATTATTGACAGATCGGAATTTTAATACTTCTTTTTTTGATCCGGCTGGTGGTGGTGATCCGATTTTGTATCAGCATTTGTTT
>NOMAN014-23|Tetrastemma sp. SMOM005|BOMAN_07015|1058||Mirbat, Hamdis|OM22_011A|BOLD:AFB4583|PP834864
TTCTTTGTATTTTTTGTTTGGTGTTTGGTCTGGTTTAGTTGGTACTGCTTTAAGTATGCTAATTCGGGCTGAGTTAGGGCAGCCTGGTGCTTTACTTGGTGATGATCAGTTATATAATGTTATTGTTACTGCTCACGCTTTTGTAATAATTTTTTTTTTGGTGATGCCTGTTATAATTGGTGGCTTTGGTAATTGGTTGGTTCCTTTAATGTTAGGGGCGCCTGATATGGCTTTTCCTCGTATAAATAATATAAGATTTTGGTTGTTGCCTCCAGCGTTAACTCTTTTATTATCTTCTGGTGCTGTTGAGAGTGGGGCTGGTACTGGTTGAACTGTGTATCCTCCGCTCTCTAGAAATATTGCGCATTCTGGTGGTTCTGTAGATTTGGCTATTTTTTCTTTACATCTTGCTGGAGTTTCTTCTATTTTGGGTGCTATTAATTTTATTACTACTATTATTAATATGCGTTGGTATGGTATGCAGTTTGAGCGGATGTCACTGTTTGTTTGGTCTGTAAAAATTACTGCTATTTTATTGTTACTTTCTTTGCCTGTCTTAGCTGGTGCTATTACTATATTATTGACAGATCGGAATTTTAATACTTCTTTTTTTGATCCGGCTGGTGGTGGTGATCCGATTTTGTATCAGCATTTGTTT
>NOMAN015-23|Tetrastemma sp. SMOM006|BOMAN_07058|1066||Mirbat, Mirbat reef|OM22_018A|BOLD:AFB4584|PP834867
AGTTGGTACTGCTTTGAGTATGTTGATTCGAGCGGAGTTGGGGCAGCCTGGTGCTTTGCTTGGAGATGATCAGTTGTATAATGTTATTGTTACTGCTCATGCTTTTGTAATAATTTTTTTTTTGGTAATGCCAGTAATGATTGGNGGTTTTGGGAATTGGTTAGTTCCATTAATGTTAGGNGCTCCTGATATAGCTTTTCCTCGAATAAATAATATAAGGTTTTGGTTGTTGCCCCCGGCTTTAACTCTTTTGTTATCTTCTGGAGCTGTGGAGAGGGGTGTTGGGACTGGTTGGACAGTTTATCCTCCACTTTCTAGTAATATTGCTCATTCTGGAGGTTCTGTTGATTTGGCTATTTTTTCTCTTCATCTTGCTGGTGTTTCTTCAATTTTAGGTGCTATTAATTTTATTACTACGATTATTAATATACGGTGATATGGGATGCAGTTTGAGCGGTTATCTTTGTTTGTTTGGTCTGTTAAAATTACTGCTATTTTATTGTTGCTTTCTTTGCCTGTATTGGCTGGTGCTATTACGATGTTATTGACTGATCGAAATTTTAATACTTCTTTTTTTGATCCAGCC
>NOMAN016-23|Tetrastemma sp. SMOM006|BOMAN_08276|1117||Mirbat, Frankensence|OM22_029B|BOLD:AFB4584|PP834868
TTCTTTATATTTTTTGTTTGGTGTGTGATCTGGGTTAGTTGGTACTGCTTTGAGTATGTTGATTCGAGCGGAGTTGGGGCAGCCTGGTGCTTTGCTTGGAGATGATCAGTTGTATAATGTTATTGTTACTGCTCATGCTTTTGTAATAATTTTTTTTTTGGTAATGCCAGTAATGATTGGTGGTTTTGGGAATTGGTTAGTTCCATTAATGTTAGGTGCTCCTGATATAGCTTTTCCTCGAATAAATAATATAAGGTTTTGGTTGTTGCCCCCGGCTTTAACTCTTTTATTATCTTCTGGAGCTGTGGAGAGGGGTGTTGGGACTGGTTGGACAGTTTATCCTCCACTTTCTAGTAATATTGCTCATTCTGGAGGTTCTGTTGATTTGGCTATTTTTTCTCTTCATCTTGCTGGTGTTTCTTCAATTTTAGGTGCTATTAATTTTATTACTACGATTATTAATATACGGTGATATGGGATGCAGTTTGAGCGGTTATCTTTGTTTGTTTGGTCTGTTAAAATTACTGCTATTTTATTGTTGCTTTCTTTGCCTGTATTGGCTGGTGCTATTACGATGTTATTGACTGATCGAAATTTTAATACTTCTTTTTTTGATCCAGCCG
>NOMAN017-23|Tetrastemma sp. SMOM007|BOMAN_02071|839||Damanyat Islands, Three Sisters (D3)|OMAN_016A|BOLD:AFB4585|PP834873
TTCTTTATATTTTTTGTTTGGTGTTTGGTCTGGTTTAGTTGGGACTGCTTTGAGAATGCTAATTCGAGCGGAATTAGGTCAGCCTGGGGCTTTATTAGGTGATGATCAGCTTTATAATGTTATTGTTACTGCTCATGCTTTTGTAATAATTTTTTTTTTGGTGATGCCTGTAATAATTGGTGGGTTTGGAAACTGGCTAGTTCCTTTAATGCTTGGGGCTCCAGATATAGCTTTTCCTCGGATGAATAATATAAGGTTTTGATTATTACCTCCAGCTCTAACACTTCTTTTGTCTTCTGGTGCAGTTGAAAGTGGGGCAGGGACTGGTTGGACAGTATATCCACCTCTTTCGAGAAATATCGCTCATTCTGGAGGTTCTGTGGATTTAGCTATTTTTTCTCTTCATCTTGCTGGTGTTTCTTCTATTTTGGGTGCTATTAATTTCATTACTACGATTATTAATATGCGATGATATGGAATGCAGTTTGAGCGACTTTCTTTGTTTGTTTGATCTGTAAAGATTACAGCTGTTTTGTTGTTGCTTTCTTTGCCTGTTTTAGCTGGAGCTATTACTATGTTGTTGACAGATCGTAATTTTAATACTTCTTTTTTTGATCCTGCTGGTGGAGGTGATCCTATTTTGTATCAGCACTTGTTT
>NOMAN018-23|Tetrastemma sp. SMOM007|BOMAN_02072|840||Damanyat Islands, Three Sisters (D3)|OMAN_016A|BOLD:AFB4585|PP834878
TTCTTTATATTTTTTGTTTGGTGTTTGGTCTGGTTTAGTTGGGACTGCTTTGAGAATGCTAATTCGAGCGGAATTAGGTCAGCCTGGGGCTTTATTAGGTGATGATCAGCTTTATAATGTTATTGTTACTGCTCATGCTTTTGTAATAATTTTTTTTTTGGTGATGCCTGTAATAATTGGTGGGTTTGGAAACTGGCTAGTTCCTTTAATGCTTGGGGCTCCAGATATAGCTTTTCCTCGGATGAATAATATAAGGTTTTGATTATTACCTCCAGCTCTAACACTTCTTTTGTCTTCTGGTGCAGTTGAAAGTGGGGCAGGGACTGGTTGGACAGTATATCCACCTCTTTCGAGAAATATCGCTCATTCTGGAGGTTCTGTGGATTTAGCTATTTTCTCTCTTCATCTTGCTGGTGTTTCTTCTATTTTGGGTGCTATTAATTTCATTACTACGATTATTAATATGCGATGATATGGAATGCAGTTTGAGCGACTTTCTTTGTTTGTTTGATCTGTAAAGATTACAGCTGTTTTGTTGTTGCTTTCTTTGCCTGTTTTAGCTGGAGCTATTACTATGTTGTTGACAGATCGTAATTTTAATACTTCTTTTTTTGATCCTGCTGGTGGAGGTGATCCTATTTTGTATCAGCACTTGTTT
>NOMAN019-23|Tetrastemma sp. SMOM007|BOMAN_02802|857||Damanyat Islands, Three Sisters (D3)|OMAN_016A|BOLD:AFB4585|PP834877
TTCTTTATATTTTTTGTTTGGTGTTTGGTCTGGTTTAGTTGGGACTGCTTTGAGAATGCTAATTCGAGCGGAATTAGGTCAGCCTGGGGCTTTATTAGGTGATGATCAGCTTTATAATGTTATTGTTACTGCTCATGCTTTTGTAATAATTTTTTTTTTGGTGATGCCTGTAATAATTGGTGGGTTTGGAAACTGGCTAGTTCCTTTAATGCTTGGGGCTCCAGATATAGCTTTTCCTCGGATGAATAATATAAGGTTTTGATTATTACCTCCAGCTCTAACACTTCTTTTGTTTTCTGGTGCAGTTGAAAGTGGGGCAGGGACTGGTTGGACAGTATATCCACCTCTTTCGAGAAATATCGCTCATTCTGGAGGTTCTGTGGATTTAGCTATTTTCTCTCTTCATCTTGCTGGTGTTTCTTCTATTTTGGGTGCTATTAATTTCATTACTACGATTATTAATATGCGATGATATGGAATGCAGTTTGAGCGACTTTCTTTGTTTGTTTGATCTGTAAAGATTACAGCTGTTTTGTTGTTGCTTTCTTTGCCTGTTTTAGCTGGAGCTATTACTATGTTGTTGACAGATCGTAATTTTAATACTTCTTTTTTTGATCCTGCTGGTGGAGGTGATCCTATTTTGTATCAGCACTTGTTT
>NOMAN020-23|Tetrastemma sp. SMOM007|BOMAN_02805|860||Damanyat Islands, Three Sisters (D3)|OMAN_016A|BOLD:AFB4585|PP834874
TTCTTTATATTTTTTGTTTGGTGTTTGGTCTGGTTTAGTTGGGACTGCTTTGAGAATGCTAATTCGAGCGGAATTAGGTCAGCCTGGGGCTTTATTAGGTGATGATCAGCTTTATAATGTTATTGTTACTGCTCATGCTTTTGTAATAATTTTTTTTTTGGTGATGCCTGTAATAATTGGTGGGTTTGGAAACTGGCTAGTTCCTTTAATGCTTGGGGCTCCAGATATAGCTTTTCCTCGGATGAATAATATAAGGTTTTGATTATTACCTCCAGCTCTAACACTTCTTTTGTCTTCTGGTGCAGTTGAAAGTGGGGCAGGGACTGGTTGGACAGTATATCCACCTCTTTCGAGAAATATCGCTCATTCTGGAGGTTCTGTGGATTTAGCTATTTTCTCTCTTCATCTTGCTGGTGTTTCTTCTATTTTGGGTGCTATTAATTTCATTACTACGATTATTAATATGCGATGATATGGAATGCAGTTTGAGCGACTTTCTTTGTTTGTTTGATCTGTAAAGATTACAGCTGTTTTGTTGTTGCTTTCTTTGCCTGTTTTAGCTGGAGCTATTACTATGTTGTTGACAGATCGTAATTTTAATACTTCTTTTTTTGATCCTGCTGGTGGAGGTGATCCTATTTTGTATCAGCACTTGTTT
>NOMAN021-23|Tetrastemma sp. SMOM007|BOMAN_02810|865||Damanyat Islands, Three Sisters (D3)|OMAN_016A|BOLD:AFB4585|PP834875
TTCTTTATATTTTTTGTTTGGTGTTTGGTCTGGTTTAGTTGGGACTGCTTTGAGAATGCTAATTCGAGCGGAATTAGGTCAGCCTGGGGCTTTATTAGGTGATGATCAGCTTTATAATGTTATTGTTACTGCTCATGCTTTTGTAATAATTTTTTTTTTGGTGATGCCTGTAATAATTGGTGGGTTTGGAAACTGGCTAGTTCCTTTAATGCTTGGGGCTCCAGATATAGCTTTTCCTCGGATGAATAATATAAGGTTTTGATTATTACCTCCAGCTCTAACACTTCTTTTGTCTTCTGGTGCAGTTGAAAGTGGGGCAGGGACTGGTTGGACAGTATATCCACCTCTTTCGAGAAATATCGCTCATTCTGGAGGTTCTGTGGATTTAGCTATTTTCTCTCTTCATCTTGCTGGTGTTTCTTCTATTTTGGGTGCTATTAATTTCATTACTACGATTATTAATATGCGATGATATGGAATGCAGTTTGAGCGACTTTCTTTGTTTGTTTGATCTGTAAAGATTACAGCTGTTTTGTTGTTGCTTTCTTTGCCTGTTTTAGCTGGAGCTATTACTATGTTGTTGACAGATCGTAATTTTAATACTTCTTTTTTTGATCCTGCTGGTGGAGGTGATCCTATTTTGTATCAGCACTTGTTT
>NOMAN022-23|Tetrastemma sp. SMOM007|BOMAN_02857|966||Damanyat Islands, Clive Rock|OMAN_019A|BOLD:AFB4585|PP834876
TTCTTTATATTTTTTGTTTGATGTTTGGTCTGGTTTAGTTGGGACTGCTTTGAGAATGCTAATTCGAGCGGAATTAGGTCAGCCTGGGGCTTTATTAGGTGATGATCAGCTTTATAATGTTATTGTTACTGCTCATGCTTTTGTAATAATTTTTTTTTTGGTGATGCCTGTAATAATTGGTGGGTTTGGAAACTGGCTAGTTCCTTTAATGCTTGGGGCTCCAGATATAGCTTTTCCTCGGATGAATAATATAAGGTTTTGATTATTACCTCCAGCTCTAACACTTCTTTTGTCTTCTGGTGCAGTTGAAAGTGGGGCAGGGACTGGTTGGACAGTATATCCACCTCTTTCGAGAAATATCGCTCATTCTGGAGGTTCTGTGGATTTAGCTATTTTCTCTCTTCATCTTGCTGGTGTTTCTTCTATTTTGGGTGCTATTAATTTCATTACTACGATTATTAATATGCGATGATATGGAATGCAGTTTGAGCGACTTTCTTTGTTTGTTTGATCTGTAAAGATTACAGCTGTTTTGTTGTTGCTTTCTTTGCCTGTTTTAGCTGGAGCTATTACTATGTTGTTGACAGATCGTAATTTTAATACTTCTGTTTTTGATCCTGCTGGTGGAGGTGATCCTATTTTGTATCATCACTTGTTT
>NOMAN023-23|Tetrastemma sp. SMOM007|BOMAN_02860|968||Damanyat Islands, S of June Island|OMAN_020A|BOLD:AFB4585|PP834879
TTCTTTATATTTTTTGTTTGGTGTTTGGTCTGGTTTAGTTGGGACTGCTTTGAGAATGCTAATTCGAGCGGAATTAGGTCAGCCTGGGGCTTTATTAGGTGATGATCAGCTTTATAATGTTATTGTTACTGCTCATGCTTTTGTAATAATTTTTTTTTTGGTGATGCCTGTAATAATTGGTGGGTTTGGAAACTGGCTAGTTCCTTTAATGCTTGGGGCTCCAGATATAGCTTTTCCTCGGATGAATAATATAAGGTTTTGATTATTACCTCCAGCTCTAACACTTCTTTTGTCTTCTGGTGCAGTTGAAAGTGGGGCAGGGACTGGTTGGACAGTATATCCACCTCTTTCGAGAAATATCGCTCATTCTGGAGGTTCTGTGGATTTAGCTATTTTCTCTCTTCATCTTGCTGGTGTTTCTTCTATTTTGGGTGCTATTAATTTCATTACTACGATTATTAATATGCGATGATATGGAATGCAGTTTGAGCGACTTTCTTTGTTTGTTTGATCTGTAAAGATTACAGCTGTTTTGTTGTTGCTTTCTTTGCCTGTTTTAGCTGGAGCTATTACTATGTTGTTGACAGATCGTAATTTTAATACTTCTTTTTTTGATCCTGCTGGTGGAGGTGATCCTATTTTGTATCAGCACTTGTTT
>NOMAN024-23|Tetrastemma sp. SMOM007|BOMAN_03169|905||Damanyat Islands, S of June Island|OMAN_020A|BOLD:AFB4585|PP834880
TTCTTTATATTTTTTGTTTGGTGTTTGGTCTGGTTTAGTTGGGACTGCTTTGAGAATGCTAATTCGAGCGGAATTAGGTCAGCCTGGGGCTTTATTAGGTGATGATCAGCTTTATAATGTTATTGTTACTGCTCATGCTTTTGTAATAATTTTTTTTTTGGTGATGCCTGTAATAATTGGTGGGTTTGGAAACTGGCTAGTTCCTTTAATGCTTGGGGCTCCAGATATAGCTTTTCCTCGGATGAATAATATAAGGTTTTGATTATTACCTCCAGCTCTAACACTTCTTTTGTCTTCTGGTGCAGTTGAAAGTGGGGCAGGGACTGGTTGGACAGTATATCCACCTCTTTCGAGAAATATCGCTCATTCTGGAGGTTCTGTGGATTTAGCTATTTTCTCTCTTCATCTTGCTGGTGTTTCTTCTATTTTGGGTGCTATTAATTTCATTACTACGATTATTAATATGCGATGATATGGAATGCAGTTTGAGCGACTTTCTTTGTTTGTTTGATCTGTAAAGATTACAGCTGTTTTGTTGTTGCTTTCTTTGCCTGTTTTAGCTGGAGCTATTACTATGTTGTTGACAGATCGTAATTTTAATACTTCTTTTTTTGATCCTGCTGGTGGAGGTGATCCTATTTTGTATCAGCACTTGTTT
>NOMAN025-23|Tetrastemma sp. SMOM007|BOMAN_03180|914||Damanyat Islands, S of June Island|OMAN_020A|BOLD:AFB4585|PP834869
TTCTTTATATTTTTTGTTTGGTGTTTGGTCTGGTTTAGTTGGGACTGCTTTGAGAATGCTAATTCGAGCGGAATTAGGTCAGCCTGGGGCTTTATTAGGTGATGATCAGCTTTATAATGTTATTGTTACTGCTCATGCTTTTGTAATAATTTTTTTTTTGGTGATGCCTGTAATAATTGGTGGGTTTGGAAACTGGCTAGTTCCTTTAATGCTTGGGGCTCCAGATATAGCTTTTCCTCGGATGAATAATATAAGGTTTTGATTATTACCTCCAGCTCTAACACTTCTTTTGTCTTCTGGTGCAGTTGAAAGTGGGGCAGGGACTGGTTGGACAGTATATCCACCTCTTTCGAGAAATATCGCTCATTCTGGAGGTTCTGTGGATTTAGCTATTTTCTCTCTTCATCTTGCTGGTGTTTCTTCTATTTTGGGTGCTATTAATTTCATTACTACGATTATTAATATGCGATGATATGGAATGCAGTTTGAGCGACTTTCTTTGTTTGTTTGATCTGTAAAGATTACAGCTGTTTTGTTGTTGCTTTCTTTGCCTGTTTTAGCTGGAGCTATTACTATGTTGTTGACAGATCGTAATTTTAATACTTCTTTTTTTGATCCTGCTGGTGGAGGTGATCCTATTTTGTATCAGCACTTGTTT
>NOMAN026-23|Tetrastemma sp. SMOM007|BOMAN_03181|915||Damanyat Islands, S of June Island|OMAN_020A|BOLD:AFB4585|PP834870
TTCTTTATATTTTTTGTTTGGTGTTTGGTCTGGTTTAGTTGGGACTGCTTTGAGAATGCTAATTCGAGCGGAATTAGGTCAGCCTGGGGCTTTATTAGGTGATGATCAGCTTTATAATGTTATTGTTACTGCTCATGCTTTTGTAATAATTTTTTTTTTGGTGATGCCTGTAATAATTGGTGGGTTTGGAAACTGGCTAGTTCCTTTAATGCTTGGGGCTCCAGATATAGCTTTTCCTCGGATGAATAATATAAGGTTTTGATTATTACCTCCAGCTCTAACACTTCTTTTGTCTTCTGGTGCAGTTGAAAGTGGGGCAGGGACTGGTTGGACAGTATATCCACCTCTTTCGAGAAATATCGCTCATTCTGGAGGTTCTGTGGATTTAGCTATTTTCTCTCTTCATCTTGCTGGTGTTTCTTCTATTTTGGGTGCTATTAATTTCATTACTACGATTATTAATATGCGATGATATGGAATGCAGTTTGAGCGACTTTCTTTGTTTGTTTGATCTGTAAAGATTACAGCTGTTTTGTTGTTGCTTTCTTTGCCTGTTTTAGCTGGAGCTATTACTATGTTGTTGACAGATCGTAATTTTAATACTTCTTTTTTTGATCCTGCTGGTGGAGGTGATCCTATTTTGTATCAGCACTTGTTT
>NOMAN027-23|Tetrastemma sp. SMOM007|BOMAN_08265|1102||Mirbat, Tinawelli|OM22_025A|BOLD:AFB4585|PP834871
TTCTTTATATTTTTTGTTTGGTGTTTGGTCTGGTTTAGTTGGGACTGCTTTGAGAATGCTAATTCGAGCGGAATTAGGTCAGCCTGGGGCTCTATTAGGTGATGATCAGCTTTATAATGTTATTGTTACTGCTCATGCTTTTGTAATAATTTTTTTTTTGGTGATGCCTGTAATAATTGGTGGGTTTGGAAACTGGCTAGTTCCTTTAATGCTTGGGGCTCCAGATATAGCTTTTCCTCGGATGAATAATATAAGGTTTTGATTGTTACCTCCAGCTCTAACACTTCTTTTGTCTTCTGGGGCAGTTGAAAGTGGGGCAGGGACTGGTTGGACAGTATATCCACCTCTTTCGAGAAATATCGCTCATTCTGGAGGTTCTGTGGATTTAGCTATTTTCTCTCTTCATCTTGCTGGTGTTTCTTCTATTTTGGGTGCTATTAATTTCATTACTACGATTATTAATATGCGATGATATGGAATGCAGTTTGAGCGACTTTCTTTATTTGTTTGATCTGTAAAGATTACAGCTGTTTTGTTGTTGCTTTCTTTGCCTGTTTTAGCTGGAGCTATTACTATGTTGTTGACAGATCGTAATTTTAATACTTCTTTTTTTGATCCTGCTGGTGGAGGTGATCCTATTTTGTATCAGCACTTGTTT
>NOMAN028-23|Tetrastemma sp. SMOM007|BOMAN_10517|1350||Jazirat Al Fahl|OM22_069A|BOLD:AFB4585|PP834872
TTCTTTATATTTTTTGTTTGGTGTTTGGTCTGGTTTAGTTGGGACTGCTTTGAGAATGCTAATTCGAGCGGAATTAGGTCAGCCTGGGGCTTTATTAGGTGATGATCAGCTTTATAATGTTATTGTTACTGCTCATGCTTTTGTAATAATTTTTTTTTTGGTGATGCCTGTAATAATTGGTGGGTTTGGAAACTGGCTAGTTCCTTTAATGCTTGGGGCTCCAGATATAGCTTTTCCTCGGATGAATAATATAAGGTTTTGATTATTACCTCCAGCTCTAACACTTCTTTTGTCTTCTGGTGCAGTTGAAAGTGGGGCAGGGACTGGTTGGACAGTATATCCACCTCTTTCGAGAAATATCGCTCATTCTGGAGGTTCTGTGGATTTAGCTATTTTCTCTCTTCATCTTGCTGGTGTTTCTTCTATTTTGGGTGCTATTAATTTCATTACTACGATTATTAATATGCGATGATATGGAATGCAGTTTGAGCGACTTTCTTTGTTTGTTTGATCTGTAAAGATTACAGCTGTTTTGTTGTTGCTTTCTTTGCCTGTTTTAGCTGGAGCTATTACTATGTTGTTGACAGATCGTAATTTTAATACTTCTTTTTTTGATCCTGCTGGTGGAGGTGATCCTATTTTGTATCAGCACTTGTTT
>NOMAN243-23|Tetrastemma sp. SMOM007|BOMAN_14123|1369||Masirah Island, off N end, at ship wreck|MASA_022A|BOLD:AFB4585|PP834881
ACTGCTTTGAGAATGCTGATTCGAGCGGAATTAGGTCAGCCTGGGGCTCTATTAGGTGATGATCAGCTTTATAATGTTATTGTTACTGCTCATGCTTTTGTAATAATTTTTTTTTTGGTGATGCCTGTAATAATTGGTGGGTTTGGAAACTGGCTAGTTCCTTTAATGCTTGGGGCTCCAGATATAGCTTTTCCTCGGATGAATAATATAAGGTTTTGATTGTTACCTCCAGCTCTAACACTTCTTTTGTCTTCTGGGGCAGTTGAAAGTGGGGCAGGGACTGGTTGGACAGTATATCCACCTCTTTCGAGAAATATCGCTCATTCTGGAGGTTCTGTGGATTTAGCTATTTTTTCTCTTCATCTTGCTGGTGTTTCTTCTATTTTGGGTGCTATTAATTTCATTACTACGATTATTAATATGCGATGATATGGAATGCAGTTTGAGCGACTTTCTTTATTTGTTTGATCTGTAAAGATTACAGCTGTTTTGTTGTTGCTTTCTTTGCCTGTTTTAGCTGGAGCTATTACTATGTTGTTGACAGATCGTAATTTTAATACTTCTTTTTTTGATCCTGCTGG
>NOMAN029-23|Tetrastemma sp. SMOM008|BOMAN_02809|864||Damanyat Islands, Three Sisters (D3)|OMAN_016A|BOLD:AFA7771|PP834887
TTCTTTATATTTTTTGTTTGGTGTTTGGTCTGGTCTAGTTGGAACTGCTTTGAGTATGTTAATTCGAGCGGAGTTAGGTCAGCCAGGAGCTTTATTAGGTGATGATCAGTTATATAATGTTATTGTTACTGCTCATGCTTTTGTAATGATTTTTTTTTTAGTAATGCCTGTAATGATTGGTGGGTTTGGAAATTGGTTAGTTCCTTTAATGCTTGGAGCTCCAGATATAGCTTTTCCTCGAATAAATAATATGAGGTTTTGGCTATTGCCTCCGGCTTTAACTCTTCTTTTGTCTTCTGGAGCAGTTGAAAGTGGTGCTGGAACTGGTTGGACAGTGTATCCACCTCTTTCTAGAAATATTGCTCATTCTGGTGGGTCTGTAGATTTGGCTATTTTTTCTTTACATTTGGCTGGTGTTTCTTCTATTTTAGGTGCTATTAATTTTATTACTACGATTATTAATATGCGGTGGTATGGAATGCAGTTTGAGCGGCTTTCTTTATTTGTTTGGTCTGTAAAAATTACAGCTGTTTTGTTGTTACTTTCTTTACCGGTTTTAGCTGGTGCGATTACTATGTTGCTGACAGATCGTAATTTTAATACTTCTTTTTTTGATCCTGCGGGTGGTGGTGATCCTATTTTATATCAGCATTTATTT
>NOMAN030-23|Tetrastemma sp. SMOM008|BOMAN_03174|909||Damanyat Islands, Clive Rock|OMAN_022B|BOLD:AFA7771|PP834886
TTCTATATATTTTTTGTTTGGTGTTTGGTCTGGTCTAGTTGGAACTGCTTTGAGTATGTTAATTCGAGCGGAGTTAGGTCAGCCAGGAGCTTTATTAGGTGATGATCAGTTATATAATGTTATTGTTACTGCTCATGCTTTTGTAATGATTTTTTTTTTAGTAATGCCTGTAATGATTGGTGGGTTTGGAAATTGGTTAGTTCCTTTAATGCTTGGAGCTCCAGATATAGCTTTTCCTCGAATAAATAATATGAGGTTTTGGCTATTGCCTCCGGCTTTAACTCTTCTTTTGTCTTCTGGAGCAATTGAAAGTGGTGCTGGAACTGGTTGGACAGTGTATCCACCTCTTTCTAGAAATATTGCTCATTCTGGTGGGTCTGTAGATTTGGCTATTTTTTCTTTACATTTGGCTGGTGTTTCTTCTATTTTAGGTGCTATTAATTTTATTACTACGATTATTAATATGCGGTGGTATGGAATGCAGTTTGAGCGGCTTTCTTTATTTGTTTGGTCTGTAAAAATTACAGCTGTTTTGTTGTTACTTTCTTTACCGGTTTTAGCTGGTGCGACTACTATGTTGCTGACAGATCGTAATTTTAATACTTCTTTTTTTGATCCTGCGGGTGGAGATGATCCTATTTTATATCAGCATTTATTT
>NOMAN031-23|Tetrastemma sp. SMOM008|BOMAN_08271|1079||Mirbat, Tinawelli|OM22_025A|BOLD:AFA7772|PP834882
TTCTTTATATTTTTTGTTTGGTGTTTGGTCTGGTTTAGTTGGAACTGCTTTGAGAATGTTAATTCGGGCAGAGTTAGGTCAGCCAGGAGCTTTGTTAGGTGATGATCAGTTATACAATGTTATTGTTACTGCTCATGCTTTTGTAATGATTTTTTTTTTAGTAATGCCTGTAATGATTGGTGGTTTTGGAAATTGATTAGTTCCTTTAATGCTTGGGGCCCCAGATATAGCTTTTCCTCGGATAAATAATATAAGGTTTTGGTTGTTGCCTCCGGCTTTAACTCTTCTTTTATCTTCTGGAGCGGTTGAAAGTGGGGCTGGAACTGGTTGAACAGTGTATCCGCCTCTTTCTAGGAATATTGCTCATTCTGGTGGGTCTGTAGATTTGGCTATTTTTTCTTTACATTTGGCTGGTGTTTCTTCTATTTTAGGTGCTATTAATTTTATTACTACGATTATTAATATGCGGTGGTATGGAATGCAGTTTGAGCGGCTTTCTTTATTTGTTTGATCTGTAAAAATTACAGCTGTTTTATTGTTGCTTTCTTTGCCAGTTTTGGCTGGTGCGATTACTATGTTATTAACGGATCGTAATTTTAATACTTCTTTTTTTGACCCTGCTGGTGGTGGTGATCCTATTTTATATCAGCATTTATTT
>NOMAN032-23|Tetrastemma sp. SMOM008|BOMAN_10508|1306||Al Sawadi sandflat|OM22_068|BOLD:AFA7771|PP834885
TTCTTTATATTTTTTGTTTGGTGTTTGGTCTGGTCTAGTTGGAACTGCTTTGAGTATGTTAATTCGAGCGGAGTTAGGTCAGCCAGGAGCTTTATTAGGTGATGATCAGTTATATAATGTTATTGTTACTGCTCATGCTTTTGTAATGATTTTTTTTTTAGTAATGCCTGTAATGATTGGTGGGTTTGGAAATTGGTTAGTTCCTTTAATGCTTGGAGCTCCAGATATAGCTTTTCCTCGAATAAATAATATGAGGTTTTGGCTATTGCCTCCGGCTTTAACTCTTCTTTTGTCTTCTGGAGCAGTTGAAAGTGGTGCTGGAACTGGTTGGACAGTGTATCCACCTCTTTCTAGAAATATTGCTCATTCTGGTGGGTCTGTAGATTTGGCTATTTTTTCTTTACATTTGGCTGGTGTTTCTTCTATTTTAGGTGCTATTAATTTTATTACTACGATTATTAATATGCGGTGGTATGGAATGCAGTTTGAGCGGCTTTCTTTATTTGTTTGGTCTGTAAAAATTACAGCTGTTTTGTTGTTACTTTCTTTACCGGTTTTAGCTGGTGCGATTACTATGTTGCTGACAGATCGTAATTTTAATACTTCTTTTTTTGATCCTGCGGGTGGTGGTGATCCTATTTTATATCAGCATTTATTT
>NOMAN250-23|Tetrastemma sp. SMOM008|BOMAN_14978|1376||Masirah Island, rock exposure SSW of island tip|MASA_035B|BOLD:AFJ0140|PP834883
TCTGGTCTAGTTGGAACTGCTTTGAGTATATTAATTCGGGCAGAGTTAGGTCAGCCAGGAGCTTTGTTAGGTGATGATCAGTTATATAATGTTATTGTTACTGCTCATGCTTTTGTAATGATTTTTTTTTTAGTAATACCTGTAATGATTGGTGGTTTTGGAAATTGATTAGTTCCTTTAATGCTTGGAGCTCCAGATATGGCTTTTCCTCGAATAAATAATATGAGGTTTTGGTTATTGCCTCCGGCTTTGACTCTTCTTTTATCTTCTGGAGCAGTTGAAAGTGGGGCTGGAACTGGTTGGACAGTGTATCCACCTCTTTCTAGAAATATTGCTCATTCTGGTGGATCTGTAGATTTAGCTATTTTTTCTTTACATTTGGCTGGTGTTTCTTCTATTTTAGGTGCTATTAATTTTATTACTACGATTATTAATATGCGGTGGTATGGAATGCAGTTTGAACGGCTTTCTTTATTTGTTTGGTCTGTAAAAATTACAGCTGTTTTGTTGTTACTTTCTTTACCAGTTTTAGCTGGTGCGATTACTATGTTGTTAACAGATCGTAATTTTAATACTTCTTTTT
>NOMAN258-23|Tetrastemma sp. SMOM008|BOMAN_15333|1385||Masirah Island SSW side in Echino City|MASA_048|BOLD:AFJ0140|PP834884
TTCTTTATATTTTTTGTTTGGTGTTTGGTCTGGTCTAGTTGGAACTGCTTTGAGTATGTTAATTCGGGCAGAGTTAGGTCAGCCAGGAGCTTTGTTAGGTGATGATCAGTTATATAATGTTATTGTTACTGCTCATGCTTTTGTAATGATTTTTTTTTTAGTAATACCTGTAATGATTGGTGGTTTTGGAAATTGATTAGTTCCTTTAATGCTTGGAGCTCCAGATATGGCTTTTCCTCGAATAAATAATATGAGGTTTTGGTTATTGCCTCCGGCTTTGACTCTTCTTTTATCTTCTGGAGCAGTTGAAAGTGGGGCTGGAACTGGTTGGACAGTGTATCCACCTCTTTCTAGAAATATTGCTCATTCTGGTGGATCTGTAGATTTAGCTATTTTTTCTTTACATTTGGCTGGTGTTTCTTCTATTTTAGGTGCTATTAATTTTATTACTACGATTATTAATATGCGGTGGTATGGAATGCAGTTTGAGCGGCTTTCTTTATTTGTTTGGTCTGTAAAAATTACAGCTGTTTTGTTGTTACTTTCTTTACCAGTTTTAGCTGGTGCGATTACTATGCTGTTAACAGATCGTAATTTTAATACTTCTTTTTTTGACCCTGCGGGTGGTGGTGACCCTATTTTATATCAGCATTTATTTTGATTTTTTGGTCATCCTGAGG
>NOMAN033-23|Tetrastemma sp. SMOM009|BOMAN_07021|1050||Mirbat, Hamdis|OM22_011A|BOLD:AFA7768|PP834888
TTCTTTGTATTTTTTATTTGGGGTTTGATCTGGGTTAGTTGGAACTGCTTTGAGATTATTAATTCGAGCAGAGCTAGGTCAGCCTGGTGCTTTGCTTGGAGATGATCAGTTATATAATGTTATTGTGACTGCTCATGCTTTTGTAATAATTTTTTTTTTAGTTATGCCTGTAATAATTGGAGGATTTGGAAATTGATTAGTTCCTTTAATATTGGGAGCTCCGGATATGGCCTTTCCTCGTATAAATAATATAAGTTTTTGGTTATTGCCGCCTGCTTTAACTCTTCTTCTTTCTTCTGGGGCTGTTGAAAGTGGGGCTGGGACTGGTTGAACTGTTTATCCCCCTCTCTCTAGAAATATTGCACATTCTGGAGGTTCTGTTGACTTGGCTATTTTTTCTCTTCATCTTGCTGGTGTTTCTTCTATTTTAGGTGCAATTAATTTTATTACTACTATTATTAATATGCGGTGGTACGGAATGCAGTTTGAACGTCTTTCTTTGTTTGTATGATCAGTAAAGATTACTGCTATTTTATTGTTGCTTTCCTTACCGGTTTTGGCTGGGGCTATTACTATGTTGTTGACAGATCGAAATTTTAATACTTCTTTTTTTGATCCTGCTGGTGGTGGGGATCCTATTTTGTATCAGCATTTATTT
>NOMAN036-23|Tetrastemma sp. SMOM012|BOMAN_09050|1320||Mirbat, just outside Mirbat Marina, 3rd ARMS Site|OM22_036A|BOLD:AFA7767|PP834889
GTCTTTGTATTTTTTATTTGGAGTATGATCTGGATTAGTTGGAACTGCTTTAAGGATGTTAATTCGAGCTGAGTTAGGTCAGCCTGGGGCTTTATTAGGAGATGATCAGTTATATAATGTTATTGTTACAGCACATGCTTTTGTAATAATTTTTTTTTTAGTTATGCCAGTTATGATTGGTGGTTTTGGAAATTGGTTAGTACCCTTAATGTTAGGGGCTCCTGATATAGCTTTTCCTCGTATAAATAATATGAGTTTTTGATTATTACCACCTGCTTTGACTTTATTGTTGTTTTCTGGAGCTGTTGAAAGTGGAGCTGGAACTGGATGAACAGTTTATCCTCCTTTGTCGAGAAATATTGCACATTCTGGTAGTTCTGTAGATTTAGCTATTTTTTCTTTACATTTAGCTGGAGTTTCTTCTATTTTGGGTGCTATTAATTTTATTACAACTATTATTAATATGCGTTGATATGGAATGCAGTTTGAGCGATTATCTTTATTTGTTTGGTCTGTAAAGATTACTGCTATTTTATTGTTGTTATCTTTACCTGTTTTGGCTGGTGCAATTACTATATTATTAACAGATCGAAATTTTAATACTTCTTTTTTTGATCCTGCTGGAGGTGGGGATCCAATTTTGTATCAGCATTTGTTT
>NOMAN054-23|Tetrastemma sp. SMOM018|BOMAN_08285|1114||Mirbat, inshore of Chinese Wreck|OM22_031B|BOLD:AFA7770|PP834890
TTCTTTATATTTTTTATTTGGGGTATGGTCTGGGTTAGTTGGAACTGCTTTAAGTTTATTAATTCGTGCTGAATTAGGTCAGCCTGGTGCCTTGCTTGGCGACGATCAGCTATATAATGTTATTGTAACTGCTCATGCTTTTGTTATGATTTTTTTTTTGGTTATGCCTGTAATAATTGGTGGTTTTGGTAATTGATTGGTGCCGCTGATGTTGGGGGCTCCGGATATAGCTTTTCCTCGTATGAATAATATGAGGTTTTGGTTACTGCCTCCTGCTTTAATTCTTTTATTGTCTTCTGGTGCTGTAGAGAGGGGTGCTGGTACTGGTTGAACTGTTTATCCTCCATTGTCTAGAAATGTTGCTCATTCTGGAGGTTCTGTAGATTTGGCTATTTTTTCCCTTCATCTTGCTGGTGTGTCCTCTATTTTAGGTGCTATTAATTTTATTACTACAATTATTAATATGCGTTGGTATGGAATGCAATTTGAGCGTTTGTCTTTGTTTGTTTGATCTGTAAAAATTACTGCTATCTTACTTCTTCTTTCTTTGCCCGTGTTAGCTGGTGCTATTACTATGTTGTTGACTGATCGAAATTTTAATACTTCTTTTTTTGACCCAGCTGGTGGTGGAGATCCTATTTTATATCAGCATTTGTTT
>NOMAN055-23|Tetrastemma sp. SMOM019|BOMAN_01260|825||Bosch Beach|OMAN_003B|BOLD:AFA7764|PP834903
TTCTTTGTATTTTTTGTTTGGGGTTTGATCTGGGTTAGTAGGTACTGCTTTGAGTATGTTGATTCGAGCTGAGTTAGGTCAGCCTGGAGCTTTGTTAGGTGATGATCAGCTTTATAATGTTATTGTTACTGCTCATGCTTTTGTAATAATTTTTTTTTTAGTTATGCCTGTTATGATTGGAGGTTTTGGTAATTGATTAGTTCCTTTGATGTTGGGAGCGCCTGATATGGCGTTTCCGCGAATGAACAATATAAGTTTTTGGTTGTTGCCTCCTGCTTTAACTCTTCTGTTGTTTTCAGGTGCTGTAGAGAGTGGGGCCGGCACTGGGTGGACTGTTTATCCGCCTTTGTCTAGGAATATTGCGCATTCTGGTGGGTCTGTTGATTTAGCAATTTTTTCTCTTCATTTAGCTGGTGTATCCTCGATTTTAGGGGCTATTAATTTTATTACGACTATTGTTAATATGCGATGGTATGGAATGCAATTTGAGCGTTTGTCTTTGTTTGTGTGGTCAGTGAAAATTACTGCTATTTTGTTGTTGCTTTCTTTGCCTGTTTTAGCTGGTGCTATTACTATGTTGTTGACCGATCGAAATTTTAATACATCTTTTTTTGACCCTGCTGGTGGTGGAGACCCTATTTTGTATCAGCATTTGTTT
>NOMAN056-23|Tetrastemma sp. SMOM019|BOMAN_01284|827||Cove at Haramel Village|OMAN_005A|BOLD:AFA7764|PP834902
TTCTTTGTATTTTTTGTTTGGGGTTTGATCTGGGTTAGTAGGTACTGCTTTGAGTATGTTGATTCGAGCTGAGTTAGGTCAGCCTGGAGCTTTGTTAGGTGATGATCAGCTTTATAATGTTATTGTTACTGCTCATGCTTTTGTAATAATTTTTTTTTTAGTTATGCCTGTTATGATTGGAGGTTTTGGTAATTGATTAGTTCCTTTGATGTTGGGAGCGCCTGATATGGCGTTTCCGCGAATGAACAATATAAGTTTTTGGTTGTTGCCTCCTGCTTTAACTCTTCTGTTGTTTTCAGGTGCTGTAGAGAGTGGGGCCGGCACTGGGTGGACTGTTTATCCGCCTTTGTCTAGGAATATTGCGCATTCTGGTGGGTCTGTTGATTTAGCAATTTTTTCTCTTCATTTAGCTGGTGTATCCTCGATTTTAGGGGCTATTAATTTTATTACGACTATTGTTAATATGCGATGGTATGGAATGCAATTTGAGCGTTTGTCTTTGTTTGTGTGGTCAGTGAAAATTACTGCTATTTTGTTGTTGCTTTCTTTGCCTGTTTTAGCTGGTGCTATTACTATGTTGTTGACCGATCGAAATTTTAATACATCTTTTTTTGACCCTGCTGGTGGTGGAGACCCTATTTTGTATCAGCATTTGTTT
>NOMAN057-23|Tetrastemma sp. SMOM019|BOMAN_02700|853||Damanyat Islands, Clive Rock|OMAN_019A|BOLD:AFA7764|PP834901
TTCTTTGTATTTTTTGTTTGGGGTTTGATCTGGGTTAGTAGGTACTGCTTTGAGTATGTTGATTCGAGCTGAGTTAGGTCAGCCTGGAGCTTTGTTAGGTGATGATCAGCTTTATAATGTTATTGTTACTGCTCATGCTTTTGTAATAATTTTTTTTTTAGTTATGCCTGTTATGATTGGAGGTTTTGGTAATTGATTAGTTCCTTTGATGTTGGGAGCGCCTGATATGGCGTTTCCGCGAATGAACAATATAAGTTTTTGGTTGTTGCCTCCTGCTTTAACTCTTCTGTTGTTTTCAGGTGCTGTAGAGAGTGGGGCCGGCACTGGGTGGACTGTTTATCCGCCTTTGTCTAGGAATATTGCGCATTCTGGTGGGTCTGTTGATTTAGCAATTTTTTCTCTTCATTTAGCTGGTGTATCCTCGATTTTAGGGGCTATTAATTTTATTACGACTATTGTTAATATGCGATGGTATGGAATGCAATTTGAGCGTTTGTCTTTGTTTGTGTGGTCAGTGAAAATTACTGCTATTTTGTTGTTGCTTTCTTTGCCTGTTTTAGCTGGTGCTATTACTATGTTGTTGACCGATCGAAATTTTAATACATCTTTTTTTGATCCTGCTGGTGGTGGAGACCCTATTTTGTATCAGCATTTGTTT
>NOMAN058-23|Tetrastemma sp. SMOM019|BOMAN_02701|854||Damanyat Islands, Clive Rock|OMAN_019A|BOLD:AFA7764|PP834894
TTCTTTGTATTTTTTGTTTGGGGTTTGATCTGGGTTAGTAGGTACTGCTTTGAGTATGTTGATTCGAGCTGAGTTAGGTCAGCCTGGAGCTTTGTTAGGTGATGATCAGCTTTATAATGTTATTGTTACTGCTCATGCTTTTGTAATAATTTTTTTTTTAGTTATGCCTGTTATGATTGGAGGTTTTGGTAATTGATTAGTTCCTTTGATGTTGGGAGCGCCTGATATGGCGTTTCCGCGAATGAACAATATAAGTTTTTGGTTGTTGCCTCCTGCTTTAACTCTTCTGTTGTTTTCAGGTGCTGTAGAGAGTGGGGCCGGCACTGGGTGGACTGTTTATCCGCCTTTGTCTAGGAATATTGCGCATTCTGGTGGGTCTGTTGATTTAGCAATTTTTTCTCTTCATTTAGCTGGTGTATCCTCGATTTTAGGGGCTATTAATTTTATTACGACTATTGTTAATATGCGATGGTATGGAATGCAATTTGAGCGTTTGTCTTTGTTTGTGTGGTCAGTGAAAATTACTGCTATTTTGTTGTTGCTTTCTTTGCCTGTTTTAGCTGGTGCTATTACTATGTTGTTGACCGATCGAAATTTTAATACATCTTTTTTTGACCCTGCTGGTGGTGGAGACCCCA
>NOMAN059-23|Tetrastemma sp. SMOM019|BOMAN_02801|856||Damanyat Islands, Three Sisters (D3)|OMAN_016A|BOLD:AFA7764|PP834892
TTCTTTGTATTTTTTGTTTGGAGTTTGATCTGGGTTAGTAGGTACTGCTTTGAGTATGTTGATTCGAGCTGAGTTGGGTCAGCCTGGAGCTTTGTTAGGTGATGATCAGCTTTATAATGTTATTGTTACTGCTCATGCTTTTGTAATAATTTTTTTTTTAGTTATGCCTGTTATGATTGGAGGTTTTGGTAATTGATTAGTTCCTTTGATGCTAGGAGCGCCTGATATGGCGTTTCCGCGAATGAACAATATAAGTTTTTGGTTGCTGCCTCCTGCTTTAACTCTTCTGTTGTTTTCAGGTGCTGTAGAGAGTGGGGCCGGCACTGGGTGGACTGTTTATCCGCCTTTGTCTAGGAATATTGCGCACTCTGGTGGGTCTGTCGATTTAGCAATTTTTTCTCTTCATTTAGCTGGTGTATCCTCGATTTTAGGGGCTATTAATTTTATTACGACTATTGTTAATATGCGATGGTATGGAATGCAATTTGAGCGTTTGTCTTTGTTTGTGTGGTCAGTGAAAATTACTGCTATTTTGTTGTTGCTTTCTTTGCCTGTTTTAGCTGGTGCTATTACTATGTTGTTGACCGATCGAAATTTTAATACATCTTTTTTTGACCCTGCTGGTGGTGGAGATCCTATTTTGTATCAGCATTTGTTT
>NOMAN060-23|Tetrastemma sp. SMOM019|BOMAN_02806|861||Damanyat Islands, Three Sisters (D3)|OMAN_016A|BOLD:AFA7764|PP834891
TTCTTTGTATTTTTTGTTTGGGGTTTGATCTGGGTTAGTAGGTACTGCTTTGAGTATGTTGATTCGAGCTGAGTTAGGTCAGCCTGGAGCTTTGTTAGGTGATGATCAGCTTTATAATGTTATTGTTACTGCTCATGCTTTTGTAATAATTTTTTTTTTAGTTATGCCTGTTATGATTGGAGGTTTTGGTAATTGATTAGTTCCTTTGATGTTGGGAGCGCCTGATATGGCGTTTCCGCGAATGAACAATATAAGTTTTTGGTTGTTGCCTCCTGCTTTAACTCTTCTGTTGTTTTCAGGTGCTGTAGAGAGTGGGGCCGGCACTGGGTGGACTGTTTATCCGCCTTTGTCTAGGAATATTGCGCATTCTGGTGGGTCTGTTGATTTAGCAATTTTTTCTCTTCATTTAGCTGGTGTATCCTCGATTTTAGGGGCTATTAATTTTATTACGACTATTGTTAATATGCGATGGTATGGAATGCAATTTGAGCGTTTGTCTTTGTTTGTGTGGTCAGTGAAAATTACTGCTATTTTGTTGTTGCTTTCTTTGCCTGTTTTAGCTGGTGCTATTACTATGTTGTTGACCGATCGAAATTTTAATACATCTTTTTTTGACCCTGCTGGTGGTGGAGACCCTATTTTGTATCAGCATTTGTTT
>NOMAN061-23|Tetrastemma sp. SMOM019|BOMAN_02813|868||Damanyat Islands, Three Sisters (D3)|OMAN_016A|BOLD:AFA7764|PP834906
TTCTTTGTATTTTTTGTTTGGGGTTTGATCTGGGTTAGTAGGTACTGCTTTGAGTATGTTGATTCGAGCTGAGTTAGGTCAGCCTGGAGCTTTGTTAGGTGATGATCAGCTTTATAATGTTATTGTTACTGCTCATGCTTTTGTAATAATTTTTTTTTTAGTTATGCCTGTTATGATTGGAGGTTTTGGTAATTGATTAGTTCCTTTGATGTTGGGAGCGCCTGATATGGCGTTTCCGCGAATGAACAATATAAGTTTTTGGTTGTTGCCTCCTGCTTTAACTCTTCTGTTGTTTTCAGGTGCTGTAGAGAGTGGGGCCGGCACTGGGTGGACTGTTTATCCGCCTTTGTCTAGGAATATTGCGCATTCTGGTGGGTCTGTTGATTTAGCAATTTTTTCTCTTCATTTAGCTGGTGTATCCTCGATTTTAGGGGCTATTAATTTTATTACGACTATTGTTAATATGCGATGGTATGGAATGCAATTTGAGCGTTTGTCTTTGTTTGTGTGGTCAGTGAAAATTACTGCTATTTTGTTGTTGCTTTCTTTGCCTGTTTTAGCTGGTGCTATTACTATGTTGTTGACCGATCGAAATTTTAATACATCTTTTTTTGACCCTGCTGGTGGTGGAGACCCTATTTTGTATCAGCATTTGTTT
>NOMAN062-23|Tetrastemma sp. SMOM019|BOMAN_02855|965||Damanyat Islands, Clive Rock|OMAN_019A|BOLD:AFA7764|PP834893
TTCTTTGTATTTTTTGTTTGGGGTTTGATCTGGGTTAGTAGGTACTGCTTTGAGTATGTTGATTCGAGCTGAGTTAGGTCAGCCTGGAGCTTTGTTAGGTGATGATCAGCTTTATAATGTTATTGTTACTGCTCATGCTTTTGTAATAATTTTTTTTTTAGTTATGCCTGTTATGATTGGAGGTTTTGGTAATTGATTAGTTCCTTTGATGTTGGGAGCGCCTGATATGGCGTTTCCGCGAATGAACAATATAAGTTTTTGGTTGTTGCCTCCTGCTTTAACTCTTCTGTTGTTTTCAGGTGCTGTAGAGAGTGGGGCCGGCACTGGGTGGACTGTTTATCCGCCTTTGTCTAGGAATATTGCGCATTCTGGTGGGTCTGTTGATTTAGCAATTTTTTCTCTTCATTTAGCTGGTGTATCCTCGATTTTAGGGGCTATTAATTTTATTACGACTATTGTTAATATGCGATGGTATGGAATGCAATTTGAGCGTTTGTCTTTGTTTGTGTGGTCAGTGAAAATTACTGCTATTTTGTTGTTGCTTTCTTTGCCTGTTTTAGCTGGTGCTATTACTATGTTGTTGACCGATCGAAATTTTAATACATCTTTTTTTGACCCTGCTGGTGGTGGAGACCCTATTTTGTATCAGCATTTGTTT
>NOMAN063-23|Tetrastemma sp. SMOM019|BOMAN_03176|911||Damanyat Islands, Clive Rock|OMAN_022B|BOLD:AFA7764|PP834904
TTCTTTGTATTTTTTGTTTGGGGTTTGATCTGGGTTAGTAGGTACTGCTTTGAGTATGTTGATTCGAGCTGAGTTGGGTCAGCCTGGAGCTTTGTTAGGTGATGATCAGCTTTATAATGTTATTGTTACTGCTCATGCTTTTGTAATAATTTTTTTTTTAGTTATGCCTGTTATGATTGGAGGTTTTGGTAATTGATTAGTTCCTTTGATGTTGGGAGCGCCTGATATGGCGTTTCCGCGAATGAACAATATAAGTTTTTGGTTGTTGCCTCCTGCTTTAACTCTTCTGTTGTTTTCAGGTGCTGTAGAGAGTGGGGCCGGCACTGGGTGGACTGTTTATCCGCCTTTGTCTAGGAATATTGCGCATTCTGGTGGGTCTGTTGATTTAGCAATTTTTTCTCTTCATTTAGCTGGTGTATCCTCGATTTTAGGGGCTATTAATTTTATTACGACTATTGTTAATATGCGATGGTATGGAATGCAATTTGAGCGTTTGTCTTTGTTTGTGTGGTCAGTGAAAATTACTGCTATTTTGTTGTTGCTTTCTTTGCCTGTTTTAGCTGGTGCTATTACTATGTTGTTGACCGATCGAAATTTTAATACATCTTTTTTTGACCCTGCTGGTGGTGGAGACCCTATTTTGTATCAGCATTTGTTT
>NOMAN064-23|Tetrastemma sp. SMOM019|BOMAN_07022|1070||Mirbat, Hamdis|OM22_011A|BOLD:AFA7769|PP834897
TTCTTTGTATTTTTTGTTTGGGGTTTGATCTGGGTTAGTAGGTACTGCTTTGAGTATGTTGATTCGAGCTGAGTTAGGTCAGCCTGGAGCTTTGTTAGGTGATGATCAGCTTTATAATGTTATTGTTACTGCTCATGCTTTTGTAATAATTTTTTTTTTAGTTATGCCTGTTATGATTGGAGGTTTTGGTAATTGATTGGTTCCTTTGATGTTAGGAGCGCCTGATATGGCGTTTCCGCGAATGAATAATATAAGTTTTTGGTTATTGCCTCCTGCTTTAACTCTTTTGTTGTTTTCAGGTGCTGTAGAGAGTGGGGCTGGTACTGGGTGGACTGTTTATCCTCCTTTGTCTAGAAATATTGCGCATTCTGGTGGGTCTGTAGACTTAGCAATTTTTTCTCTTCATTTAGCTGGTGTATCCTCGATTTTAGGGGCTATTAATTTCATTACGACTATTGTTAATATGCGATGGTATGGAATGCAGTTTGAGCGTCTGTCTTTGTTTGTGTGGTCAGTGAAAATTACTGCCATTTTGTTGTTGCTTTCTTTGCCTGTTTTAGCTGGTGCTATTACTATGTTGTTGACTGATCGAAACTTTAATACATCTTTTTTTGATCCTGCTGGTGGTGGAGATCCTATTTTGTATCAGCATTTGTTT
>NOMAN065-23|Tetrastemma sp. SMOM019|BOMAN_09098|||Mirbat, Chinese Wreck|OM22_051B|BOLD:AFA7769|PP834898
TTCTTTGTATTTTTTGTTTGGGGTTTGATCTGGGTTAGTAGGTACTGCTTTGAGTATGTTGATTCGAGCTGAGTTAGGTCAGCCTGGAGCTTTGTTAGGTGATGATCAGCTTTATAATGTTATTGTTACTGCTCATGCTTTTGTAATAATTTTTTTTTTAGTTATGCCTGTTATGATTGGAGGTTTTGGTAATTGATTGGTTCCTTTGATGTTAGGAGCGCCTGATATGGCGTTTCCGCGAATGAATAATATAAGTTTTTGGTTATTGCCCCCCGCTTTAACTCTTTTGTTGTTTTCAGGTGCTGTAGAGAGTGGGGCTGGTACTGGGTGGACTGTTTATCCTCCTTTGTCTAGAAATATTGCGCATTCTGGTGGGTCTGTAGACTTAGCAATTTTTTCTCTTCATTTAGCTGGTGTATCCTCGATTTTAGGGGCTATTAACTTCATTACGACTATTGTTAATATGCGATGGTATGGAATGCAGTTTGAGCGCTTGTCTTTGTTTGTGTGGTCAGTGAAAATTACTGCCATTTTGTTGTTGCTTTCTTTGCCTGTTTTAGCTGGTGCTATTACTATGTTGTTGACCGATCGAAACTTTAATACATCTTTTTTTGATCCTGCTGGTGGTGGAGATCCTATTTTGTATCAGCATTTGTTT
>NOMAN066-23|Tetrastemma sp. SMOM019|BOMAN_10510|1339||Al Sawadi sandflat|OM22_068|BOLD:AFA7764|PP834896
TTCTTTGTATTTTTTGTTTGGGGTTTGATCTGGGTTAGTAGGTACTGCTTTGAGTATGTTGATTCGAGCTGAGTTAGGTCAGCCTGGAGCTTTGTTAGGTGATGATCAGCTTTATAATGTTATTGTTACTGCTCATGCTTTTGTAATAATTTTTTTTTTAGTTATGCCTGTTATGATTGGAGGTTTTGGTAATTGATTAGTTCCTTTGATGTTGGGAGCGCCTGATATGGCGTTTCCGCGAATGAACAATATAAGTTTTTGGTTGTTGCCTCCTGCTTTAACTCTTCTGTTGTTTTCAGGTGCTGTAGAGAGTGGGGCCGGCACTGGGTGGACTGTTTATCCGCCTTTGTCTAGGAATATTGCGCATTCTGGTGGGTCTGTTGATTTAGCAATTTTTTCTCTTCATTTAGCTGGTGTATCCTCGATTTTAGGGGCTATTAATTTTATTACGACTATTGTTAATATGCGATGGTATGGAATGCAATTTGAGCGTTTGTCTTTGTTTGTGTGGTCAGTGAAAATTACTGCTATTTTGTTGTTGCTTTCTTTGCCTGTTTTAGCTGGTGCTATTACTATGTTGTTGACCGATCGAAATTTTAATACATCTTTTTTTGACCCTGCTGGTGGTGGAGACCCTATTTTGTATCAGCATTTGTTT
>NOMAN067-23|Tetrastemma sp. SMOM019|BOMAN_10516|1341||Jazirat Al Fahl|OM22_069A|BOLD:AFA7764|PP834905
TTCTTTGTATTTTTTGTTTGGGGTTTGATCTGGGTTAGTAGGTACTGCTTTGAGTATGTTGATTCGAGCTGAGTTAGGTCAGCCTGGAGCTTTGTTAGGTGATGATCAGCTTTATAATGTTATTGTTACTGCTCATGCTTTTGTAATAATTTTTTTTTTAGTTATGCCTGTTATGATTGGAGGTTTTGGTAATTGATTAGTTCCTTTGATGTTGGGAGCGCCTGATATGGCGTTTCCGCGAATGAACAATATAAGTTTTTGGTTGTTGCCTCCTGCTTTAACTCTTCTGTTGTTTTCAGGTGCTGTAGAGAGTGGGGCCGGCACTGGGTGGACTGTTTATCCGCCTTTGTCTAGGAATATTGCGCATTCTGGTGGGTCTGTTGATTTAGCAATTTTTTCTCTTCATTTGGCTGGTGTATCCTCGATTTTAGGGGCTATTAATTTTATTACGACTATTGTTAATATGCGATGGTATGGAATGCAATTTGAGCGTTTGTCTTTGTTTGTGTGGTCAGTAAAAATTACTGCTATTTTGTTGTTGCTTTCTTTGCCTGTTTTAGCTGGTGCTATTACTATGTTGTTGACCGATCGAAATTTTAATACATCTTTTTTTGACCCTGCTGGTGGTGGAGACCCTATTTTGTATCAGCATTTGTTT
>NOMAN244-23|Tetrastemma sp. SMOM019|BOMAN_14124|1370||Masirah Island, off N end, at ship wreck|MASA_022A|BOLD:AFA7769|PP834899
TTCTTTGTATTTTTTGTTTGGGGTTTGATCTGGGTTAGTAGGTACTGCTTTGAGTATGTTGATTCGAGCTGAGTTAGGTCAGCCTGGAGCTTTGTTAGGTGATGATCAGCTTTATAATGTTATTGTTACTGCTCATGCTTTTGTAATAATTTTTTTTTTAGTTATGCCTGTTATGATTGGAGGTTTTGGTAATTGATTGGTTCCTTTGATGTTAGGAGCGCCTGATATGGCGTTTCCGCGAATGAATAATATAAGTTTTTGGTTATTGCCTCCTGCTTTAACTCTTTTGTTGTTTTCAGGTGCTGTAGAGAGTGGGGCTGGTACTGGGTGGACTGTTTATCCTCCTTTGTCTAGAAATATTGCGCATTCTGGTGGGTCTGTAGACTTAGCAATTTTTTCTCTTCATTTAGCTGGTGTATCCTCGATTTTAGGGGCTATTAATTTCATTACGACTATTGTTAATATGCGATGGTATGGAATGCAGTTTGAGCGTCTGTCTTTGTTTGTGTGGTCAGTGAAAATTACTGCCATTTTGTTGTTGCTTTCTTTGCCTGTTTTAGCTGGTGCTATTACTATGTTGTTGACCGATCGAAACTTTAATAC
>NOMAN245-23|Tetrastemma sp. SMOM019|BOMAN_14125|1371||Masirah Island, off N end, at ship wreck|MASA_022A|BOLD:AFA7769|PP834900
GGTTAGTGGGTACTGCTTTGAGTATGTTGATTCGAGCTGAGTTAGGTCAGCCTGGAGCTTTGTTAGGTGATGATCAGCTTTATAATGTTATTGTCACTGCTCATGCTTTTGTAATAATTTTTTTTTTAGTTATGCCTGTTATGATTGGAGGTTTTGGTAATTGATTGGTTCCTTTGATGTTAGGAGCGCCTGATATGGCGTTTCCGCGAATGAATAATATAAGTTTTTGGTTATTGCCTCCTGCTTTAACTCTTTTGTTGTTTTCAGGTGCTGTAGAGAGTGGGGCTGGTACTGGGTGGACTGTTTATCCTCCTTTGTCTAGAAATATTGCGCATTCTGGTGGGTCTGTAGACTTAGCAATTTTTTCTCTTCATTTAGCTGGTGTATCCTCGATTTTAGGGGCTATTAATTTCATTACGACTATTGTTAATATGCGATGGTATGGAATGCAGTTTGAGCGTTTGTCTTTGTTTGTGTGGTCAGTGAAAATTACTGCCATTTTGTTGTTGCTTTCTTTGCCTGTTTTAGCTGGTGCTATTACTATGTTGTTGACCGATCGAAACTTTAATACATCTTTTTTTGAT
>NOMAN253-23|Tetrastemma sp. SMOM019|BOMAN_14981|1379||Masirah Island, rock exposure SSW of island tip|MASA_035B|BOLD:AFA7769|PP834895
GGGGTTTGATCTGGGTTAGTAGGTACTGCTTTGAGTATGTTGATTCGAGCTGAGTTAGGTCAGCCTGGAGCTTTGTTAGGTGATGATCAGCTTTATAATGTTATTGTTACTGCTCATGCTTTTGTAATAATTTTTTTTTTAGTTATGCCTGTTATGATTGGAGGTTTTGGTAATTGATTGGTTCCTTTGATGTTAGGAGCGCCTGATATGGCGTTTCCGCGAATGAATAATATAAGTTTTTGGTTACTGCCCCCCGCTTTAACTCTTTTGTTGTTTTCAGGTGCTGTAGAGAGTGGGGCTGGTACTGGGTGGACTGTTTATCCTCCTTTGTCTAGAAATATTGCGCATTCTGGTGGGTCTGTAGACTTAGCAATTTTTTCTCTTCATTTAGCTGGTGTATCCTCGATTTTAGGGGCTATTAACTTCATTACGACTATTGTTAATATGCGATGGTATGGAATGCAGTTTGAGCGCTTGTCTTTGTTTGTGTGGTCAGTGAAAATTACTGCCATTTTGTTGTTGCTTTCTTTGCCTGTTTTAGCTGGTGCTATTACTATGTTGTTGACCGATCGAAACTTTAATACATCTTTTTTTGATCCTGCTGG
>NOMAN068-23|Tetrastemma sp. SMOM020|BOMAN_02348|851||Damanyat Islands, Coral Garden|OMAN_015|BOLD:AFA7763|PP834908
TTCTTTATATTTTTTATTTGGAGTTTGGTCTGGGTTAGTGGGCACTGCTTTGAGGATGTTAATTCGAGCAGAGTTAGGCCAGCCAGGTGCGTTGTTAGGTGACGATCAGCTTTATAATGTTATTGTTACTGCTCATGCTTTTGTAATAATTTTTTTTTTAGTTATGCCTGTTATGATTGGTGGTTTTGGAAATTGATTAGTTCCTTTGATGTTGGGGGCTCCTGACATGGCTTTCCCTCGAATAAACAATATGAGTTTTTGGTTGCTACCTCCTGCTTTAACTCTCTTATTGTTTTCGGGTGCTGTAGAGAGTGGGGCTGGGACTGGGTGGACTGTGTATCCTCCTTTGTCTAGTAATATTGCTCATTCTGGTGGATCTGTGGATTTAGCAATTTTTTCTCTTCATTTGGCTGGTGTGTCGTCTATTCTAGGGGCGATTAATTTTATTACAACCATTGTCAACATGCGATGGTATGGAATGCAGTTTGAACGGTTGTCTTTGTTTGTTTGGTCGGTTAAGATTACTGCTATTTTGTTGTTGCTTTCTTTGCCTGTGTTAGCTGGTGCTATTACTATGTTGTTAACAGATCGAAATTTTAATACTTCTTTTTTTGATCCTGCTGGTGGTGGGGATCCTATTTTGTATCAGCATTTATTC
>NOMAN069-23|Tetrastemma sp. SMOM020|BOMAN_02851|963||Damanyat Islands, Clive Rock|OMAN_019A|BOLD:AFA7766|PP834909
TTCTTTATATTTTTTATTTGGAGTTTGGTCTGGGTTAGTTGGTACTGCTTTGAGGATGTTAATTCGAGCAGAGCTAGGCCAGCCAGGTGCGTTGTTAGGTGACGATCAGCTTTATAATGTTATTGTTACTGCTCATGCTTTTGTAATAATTTTTTTTTTAGTTATGCCTGTTATGATTGGTGGTTTTGGTAACTGATTAGTCCCTTTGATGTTGGGCGCTCCTGACATGGCTTTCCCTCGAATAAACAATATGAGTTTTTGGTTGCTACCTCCTGCTTTGACTCTTTTATTGTTTTCGGGTGCTGTAGAGAGTGGGGCTGGGACTGGGTGGACTGTGTACCCTCCTTTGTCTAGTAATATTGCTCATTCTGGTGGATCTGTGGATTTAGCAATTTTTTCTCTTCATTTGGCTGGTGTGTCATCTATTTTAGGGGCGATTAATTTTATCACAACCATTGTTAATATGCGATGGTATGGTATGCAGTTCGAACGGTTGTCTTTGTTTGTTTGGTCAGTTAAGATTACTGCTATTTTGTTGTTGCTTTCTTTGCCTGTGTTAGCTGGTGCTATTACTATGTTGTTAACAGATCGAAATTTTAATACTTCTTTTTTTGATCCTGCTGGTGGTGGGGACCCTATTTTGTACCAGCACTTATTC
>NOMAN070-23|Tetrastemma sp. SMOM020|BOMAN_02858|967||Damanyat Islands, S of June Island|OMAN_020A|BOLD:AFA7766|PP834910
TTCTTTATATTTTTTATTTGGAGTTTGGTCTGGGTTAGTTGGTACTGCTTTGAGGATGTTAATTCGAGCAGAGCTAGGCCAGCCAGGTGCGTTGTTAGGTGACGATCAGCTTTATAATGTTATTGTTACTGCTCATGCTTTTGTAATAATTTTTTTTTTAGTTATGCCTGTTATGATTGGTGGTTTTGGTAACTGATTAGTCCCTTTGATGTTGGGCGCTCCTGACATGGCTTTCCCTCGAATAAACAATATGAGTTTTTGGTTGCTACCTCCTGCTTTGACTCTTTTATTGTTTTCGGGTGCTGTAGAGAGTGGGGCTGGGACTGGGTGGACTGTGTACCCTCCTTTGTCTAGTAATATTGCTCATTCTGGTGGATCTGTGGATTTAGCAATTTTTTCTCTTCATTTGGCTGGTGTGTCATCTATTTTAGGGGCGATTAATTTTATCACAACCATTGTTAATATGCGATGGTATGGTATGCAGTTCGAACGGTTGTCTTTGTTTGTTTGGTCAGTTAAGATTACTGCTATTTTGTTGTTGCTTTCTTTGCCTGTGTTAGCTGGTGCTATTACTATGTTGTTAACAGATCGAAATTTTAATACTTCTTTTTTTGATCCTGCTGGTGGTGGGGACCCTATTTTGTACCAGCACTTATTC
>NOMAN071-23|Tetrastemma sp. SMOM020|BOMAN_03168|904||Damanyat Islands, S of June Island|OMAN_020A|BOLD:AFA7763|PP834911
TTCTTTATATTTTTTATTTGGAGTTTGGTCTGGGTTAGTCGGCACTGCTTTGAGGATGTTAATTCGAGCAGAGTTAGGCCAGCCAGGTGCGTTGTTAGGTGACGATCAGCTTTATAATGTTATTGTTACTGCTCATGCTTTTGTAATAATTTTTTTTTTAGTTATGCCTGTTATGATTGGTGGTTTTGGTAATTGATTAGTTCCTTTGATGTTGGGGGCTCCTGACATGGCTTTCCCTCGAATAAACAATATGAGTTTTTGGTTGCTACCTCCTGCTTTAACTCTCTTATTGTTTTCGGGTGCTGTAGAGAGTGGGGCTGGGACTGGGTGGACTGTGTATCCTCCTTTGTCTAGTAATATTGCTCATTCTGGTGGATCTGTGGATTTAGCAATTTTTTCTCTTCATTTGGCTGGTGTGTCGTCTATTCTAGGGGCGATTAATTTTATTACAACTATTGTCAACATGCGATGGTATGGAATGCAGTTTGAACGGTTGTCTTTGTTTGTTTGGTCGGTTAAGATTACTGCTATTTTGTTGTTGCTTTCTTTGCCTGTGTTAGCTGGTGCTATTACTATGTTGTTAACAGATCGAAATTTTAATACTTCTTTTTTTGATCCTGCTGGTGGTGGGGACCCTATTTTGTATCAGCATTTATTC
>NOMAN072-23|Tetrastemma sp. SMOM020|BOMAN_03172|908||Damanyat Islands, Clive Rock|OMAN_022B|BOLD:AFA7763|PP834912
TTCTTTATATTTTTTATTCGGAGTTTGGTCTGGGTTAGTGGGCACTGCTTTGAGGATGTTAATTCGAGCAGAGTTAGGCCAGCCAGGTGCGTTGTTAGGTGACGATCAGCTTTATAATGTTATTGTTACTGCTCATGCTTTTGTAATAATTTTTTTTTTAGTTATGCCTGTTATGATTGGTGGTTTTGGTAATTGATTAGTTCCTTTGATGTTGGGGGCTCCTGACATGGCTTTCCCTCGAATAAACAATATGAGTTTTTGGTTGCTACCTCCTGCTTTAACTCTCTTATTGTTTTCGGGTGCTGTAGAGAGTGGGGCTGGGACTGGGTGGACTGTGTATCCTCCTTTGTCTAGTAATATTGCTCATTCTGGTGGATCTGTGGATTTAGCAATTTTTTCTCTTCATTTGGCTGGTGTGTCGTCTATTCTAGGGGCGATTAATTTTATTACAACCATTGTCAACATGCGATGGTATGGAATGCAGTTTGAACGGTTGTCTTTGTTTGTTTGGTCGGTTAAGATTACTGCTATTTTGTTGTTGCTTTCTTTGCCTGTGTTAGCTGGTGCTATTACTATGTTGTTAACAGATCGAAATTTTAATACTTCTTTTTTTGATCCTGCTGGTGGTGGGGATCCTATTTTGTATCAGCATTTATTC
>NOMAN073-23|Tetrastemma sp. SMOM020|BOMAN_03179|913||Damanyat Islands, S of June Island|OMAN_020A|BOLD:AFA7763|PP834913
TTCTTTATATTTTTTATTTGGAGTTTGGTCTGGGTTAGTGGGCACTGCTTTGAGGATGTTAATTCGAGCAGAGTTAGGCCAGCCAGGTGCGTTGTTAGGTGACGATCAGCTTTATAATGTTATTGTTACTGCTCATGCTTTTGTAATAATTTTTTTTTTAGTTATGCCTGTTATGATTGGTGGTTTTGGTAATTGATTAGTTCCTTTGATGTTGGGGGCTCCTGACATGGCTTTTCCTCGAATAAACAATATGAGTTTTTGGTTGCTACCGCCTGCTTTAACTCTCTTATTGTTTTCGGGTGCTGTAGAGAGTGGGGCTGGGACTGGGTGGACTGTGTATCCTCCTTTGTCTAGTAATATTGCTCATTCTGGTGGATCTGTGGATTTAGCAATTTTTTCTCTTCATTTGGCTGGTGTGTCGTCTATTCTAGGGGCGATTAATTTTATTACAACCATTGTCAACATGCGATGGTATGGAATGCAGTTTGAACGGTTGTCTTTGTTTGTTTGGTCGGTTAAGATTACTGCTATTTTGTTGTTGCTTTCTTTGCCTGTGTTAGCTGGTGCTATTACTATGTTGTTAACAGATCGAAATTTTAATACTTCTTTTTTTGATCCTGCTGGTGGTGGGGATCCTATTTTGTATCAGCATTTATTC
>NOMAN074-23|Tetrastemma sp. SMOM020|BOMAN_07018|1072||Mirbat, Hamdis|OM22_011A|BOLD:AFA7765|PP834914
TTCTTTATATTTTTTATTTGGGGTTTGGTCTGGGTTAGTTGGTACTGCTTTGAGGATGTTGATTCGAGCAGAGTTAGGGCAGCCAGGTGCTTTGTTAGGTGACGATCAGCTTTATAATGTTATTGTTACTGCTCATGCTTTTGTAATAATTTTTTTTTTAGTTATGCCTGTTATGATTGGTGGTTTTGGTAATTGATTAGTTCCTTTGATGTTAGGGGCTCCTGATATGGCTTTTCCTCGAATAAACAATATGAGTTTTTGGTTGTTGCCTCCTGCTTTGACTCTTTTACTGTTTTCGGGCGCTGTTGAGAGTGGGGCTGGGACTGGGTGGACTGTGTATCCTCCTTTGTCTAGCAATATTGCTCATTCTGGTGGGTCTGTGGATTTAGCAATTTTTTCTCTTCATTTGGCTGGTGTGTCGTCTATTCTAGGGGCGATTAATTTTATCACGACTATTGTTAATATGCGATGGTATGGTATGCAGTTCGAACGATTGTCTTTGTTTGTTTGGTCTGTTAAGATTACTGCTATTTTGTTGTTGCTTTCTTTGCCTGTGTTAGCTGGTGCTATTACTATGTTACTAACGGACCGAAATTTTAATACTTCTTTTTTTGATCCTGCTGGTGGTGGGGACCCTATTCTGTACCAGCATTTATTT
>NOMAN075-23|Tetrastemma sp. SMOM020|BOMAN_07019|1064||Mirbat, Hamdis|OM22_011A|BOLD:AFA7765|PP834915
TTCTTTATATTTTTTATTTGGAGTTTGGTCTGGGTTAGTTGGTACTGCTTTGAGGATGTTGATTCGAGCAGAGTTAGGGCAGCCAGGTGCTTTGTTAGGTGATGATCAGCTTTATAATGTTATTGTTACTGCTCACGCTTTTGTAATAATTTTTTTTTTAGTTATGCCCGTTATGATTGGTGGTTTTGGTAATTGGTTAGTTCCTTTGATGTTAGGGGCTCCTGATATGGCTTTTCCTCGTATAAACAATATGAGTTTTTGGTTGTTGCCTCCTGCTTTGACTCTTTTACTGTTTTCGGGTGCTGTCGAGAGTGGGGCTGGGACTGGGTGGACTGTGTATCCTCCTTTGTCTAGCAATATTGCTCATTCTGGTGGATCTGTGGATTTAGCAATTTTTTCTCTTCATTTGGCTGGTGTGTCGTCTATTCTAGGGGCGATTAATTTTATTACAACTATTGTTAATATGCGATGATATGGTATGCAGTTCGAACGATTGTCTTTGTTTGTTTGGTCTGTTAAGATTACTGCTATTTTGTTGTTGCTTTCTTTGCCTGTGTTAGCTGGTGCTATTACTATGTTACTAACGGACCGAAATTTTAATACTTCTTTTTTTGATCCTGCTGGTGGTGGGGACCCTATTTTGTACCAGCATTTATTT
>NOMAN076-23|Tetrastemma sp. SMOM020|BOMAN_10484|1330||E side of Ra`s Al Khayran, near Al Manasir wreck|OM22_059A|BOLD:AFA7766|PP834916
TTCTTTATATTTTTTATTTGGAGTTTGGTCTGGGTTAGTTGGTACTGCTTTGAGGATGTTAATTCGAGCAGAGCTAGGCCAGCCAGGTGCGTTGTTAGGTGACGATCAGCTTTATAATGTTATTGTTACTGCTCATGCTTTTGTAATAATTTTTTTTTTAGTTATGCCTGTTATGATTGGTGGTTTTGGTAACTGATTAGTCCCTTTGATGTTGGGCGCTCCTGACATGGCTTTCCCTCGAATAAACAATATGAGTTTTTGGTTGCTACCTCCTGCTTTGACTCTTTTATTGTTTTCGGGTGCTGTAGAGAGTGGGGCTGGGACTGGGTGGACTGTGTACCCTCCTTTGTCTAGTAATATTGCTCATTCTGGTGGATCTGTGGATTTAGCAATTTTTTCTCTTCATTTGGCTGGTGTGTCATCTATTTTAGGGGCGATTAATTTTATCACAACCATTGTTAATATGCGATGGTATGGTATGCAGTTCGAACGGTTGTCTTTGTTTGTTTGGTCAGTTAAGATTACTGCTATTTTGTTGTTGCTTTCTTTGCCTGTGTTAGCTGGTGCTATTACTATGTTGTTAACAGATCGAAATTTTAATACTTCTTTTTTTGATCCTGCTGGTGGTGGGGACCCTATTTTGTACCAGCACTTATTC
>NOMAN077-23|Tetrastemma sp. SMOM020|BOMAN_10487|1346||E side of Ra`s Al Khayran, near Al Manasir wreck|OM22_059A|BOLD:AFA7763|PP834917
TTCTTTATATTTTTTATTTGGAGTTTGGTCTGGGTTAGTCGGCACTGCTTTGAGGATGTTAATTCGAGCAGAGTTAGGCCAGCCAGGTGCGTTGTTAGGTGACGATCAGCTTTATAATGTTATTGTTACTGCTCATGCTTTTGTAATAATTTTTTTTTTAGTTATGCCTGTTATGATTGGTGGTTTTGGTAATTGATTAGTTCCTTTGATGTTGGGGGCTCCTGACATGGCTTTCCCTCGAATAAACAATATGAGTTTTTGGTTGCTACCTCCTGCTTTAACTCTCTTATTGTTTTCGGGTGCTGTAGAGAGTGGGGCTGGGACTGGGTGGACTGTGTATCCTCCTTTGTCTAGTAATATTGCTCATTCTGGTGGATCTGTGGATTTAGCAATTTTTTCTCTTCATTTGGCTGGTGTGTCGTCTATTCTAGGGGCGATTAATTTTATTACAACTATTGTCAACATGCGATGGTATGGAATGCAGTTTGAACGGTTGTCTTTGTTTGTTTGGTCGGTTAAGATTACTGCTATTTTGTTGTTGCTTTCTTTGCCTGTGTTAGCTGGTGCTATTACTATGTTGTTAACAGATCGAAATTTTAATACTTCTTTTTTTGATCCTGCTGGTGGTGGGGATCCTATTTTGTATCAGCATTTATTC
>NOMAN078-23|Tetrastemma sp. SMOM020|BOMAN_10490|1316||E side of Ra`s Al Khayran, near Al Manasir wreck|OM22_059A|BOLD:AFA7763|PP834918
TTCTTTATATTTTTTATTTGGAGTTTGGTCTGGGTTAGTGGGCACTGCTTTGAGGATGTTAATTCGAGCAGAGTTAGGCCAGCCAGGTGCGTTGTTAGGTGACGATCAGCTTTATAATGTTATTGTTACTGCTCATGCTTTTGTAATAATTTTTTTTTTAGTTATGCCTGTTATGATTGGTGGTTTTGGTAATTGATTAGTTCCTTTGATGTTGGGGGCTCCTGACATGGCTTTCCCTCGAATAAACAATATGAGTTTTTGGTTGCTACCTCCTGCTTTAACTCTCTTATTGTTTTCGGGTGCTGTAGAGAGTGGGGCTGGGACTGGGTGGACTGTGTATCCTCCTTTGTCTAGTAATATTGCTCATTCTGGTGGATCTGTGGATTTAGCAATTTTTTCTCTTCATTTGGCTGGTGTGTCGTCTATTCTAGGGGCGATTAATTTTATTACAACCATTGTCAACATGCGATGGTATGGAATGCAGTTTGAACGGTTGTCTTTGTTTGTTTGGTCGGTTAAGATTACTGCTATTTTGTTGTTGCTTTCTTTGCCTGTGTTAGCTGGTGCTATTACTATGTTGTTAACAGATCGAAATTTTAATACTTCTTTTTTTGATCCTGCTGGTGGTGGGGATCCTATTTTGTATCAGCATTTATTC
>NOMAN079-23|Tetrastemma sp. SMOM020|BOMAN_10494|1295||E of Bandar Khayran, ARMS site|OM22_061A|BOLD:AFA7763|PP834919
TTCTTTATATTTTTTATTTGGAGTTTGGTCTGGGTTAGTCGGCACTGCTTTGAGGATGTTAATTCGAGCAGAGTTAGGCCAGCCAGGTGCGTTGTTAGGTGACGATCAGCTTTATAATGTTATTGTTACTGCTCATGCTTTTGTAATAATTTTTTTTTTAGTTATGCCTGTTATGATTGGTGGTTTTGGTAATTGATTAGTTCCTTTGATGTTGGGGGCTCCTGACATGGCTTTCCCTCGAATAAACAATATGAGTTTTTGGTTGCTACCTCCTGCTTTAACTCTCTTATTGTTTTCGGGTGCTGTAGAGAGTGGGGCTGGGACTGGGTGGACTGTGTATCCTCCTTTGTCTAGTAATATTGCTCATTCTGGTGGATCTGTGGATTTAGCAATTTTTTCTCTTCATTTGGCTGGTGTGTCGTCTATTCTAGGGGCGATTAATTTTATTACAACTATTGTCAACATGCGATGGTATGGAATGCAGTTTGAACGGTTGTCTTTGTTTGTTTGGTCGGTTAAGATTACTGCTATTTTGTTGTTGCTTTCTTTGCCTGTGTTAGCTGGTGCTATTACTATGTTGTTAACAGATCGAAATTTTAATACTTCTTTTTTTGATCCTGCTGGTGGTGGGGATCCTATTTTGTATCAGCATTTATTC
>NOMAN080-23|Tetrastemma sp. SMOM020|BOMAN_11554|1277||deeper of rock pinnacles N of Jazirat Al Fahl|OM22_084A|BOLD:AFA7765|PP834920
TTCTTTATATTTTTTATTTGGGGTTTGGTCTGGGTTAGTTGGTACTGCTTTGAGGATGTTGATTCGAGCAGAGTTAGGGCAGCCAGGTGCTTTGTTAGGTGACGATCAGCTTTATAATGTTATTGTTACTGCTCATGCTTTTGTAATAATTTTTTTTTTAGTTATGCCTGTTATGATTGGTGGTTTTGGTAATTGATTAGTTCCTTTGATGTTAGGGGCTCCTGATATGGCTTTTCCTCGAATAAATAATATGAGTTTTTGGTTGTTGCCTCCTGCTTTGACTCTTTTACTGTTTTCGGGTGCTGTTGAGAGTGGGGCTGGGACTGGGTGGACTGTGTATCCTCCTTTGTCTAGCAATATTGCTCATTCTGGTGGGTCTGTGGATTTGGCAATTTTTTCTCTTCATTTGGCTGGTGTGTCGTCTATTCTAGGGGCGATTAATTTTATCACGACTATTATTAATATGCGATGGTATGGTATGCAGTTCGAACGATTGTCTTTGTTTGTTTGGTCTGTTAAGATTACTGCTATTTTGTTGTTGCTTTCTTTGCCTGTGTTAGCTGGTGCTATTACTATGTTACTAACGGACCGAAATTTTAATACTTCTTTTTTTGACCCTGCTGG
>NOMAN241-23|Tetrastemma sp. SMOM020|BOMAN_14121|1367||Masirah Island, off N end, at ship wreck|MASA_022A|BOLD:AFA7765|PP834922
GGTTAGTTGGTACTGCTTTGAGGATGTTGATTCGAGCAGAGTTAGGGCAGCCAGGTGCTTTGTTAGGTGACGATCAGCTTTATAATGTTATTGTTACTGCTCATGCTTTTGTAATAATTTTTTTTTTAGTTATGCCTGTTATGATTGGTGGTTTTGGTAATTGATTAGTTCCTTTGATGTTAGGGGCTCCTGATATGGCTTTTCCTCGAATAAACAATATGAGTTTTTGGTTGTTGCCTCCTGCTTTGACTCTTTTACTGTTTTCGGGCGCTGTTGAGAGTGGGGCTGGGACTGGGTGGACTGTGTATCCTCCTTTGTCTAGCAATATTGCTCATTCTGGTGGGTCTGTGGATTTAGCAATTTTTTCTCTTCATTTGGCTGGTGTGTCGTCTATTCTAGGGGCGATTAATTTTATCACGACTATTGTTAATATGCGATGGTATGGTATGCAGTTCGAACGATTGTCTTTGTTTGTTTGGTCTGTTAAGATTACTGCTATTTTGTTGTTGCTTTCTTTGCCTGTGTTAGCTGGTGCTATTACTATGTTACTAACGGACCGAAATTTTAATACTTCTTTTTTTGATCCTGCTGG
>NOMAN242-23|Tetrastemma sp. SMOM020|BOMAN_14122|1368||Masirah Island, off N end, at ship wreck|MASA_022A|BOLD:AFA7765|PP834907
GGTTAGTTGGTACTGCTTTGAGGATGTTGATTCGAGCAGAGTTAGGGCAGCCAGGTGCTTTGTTAGGTGACGATCAGCTTTATAATGTTATTGTTACTGCTCATGCTTTTGTAATAATTTTTTTTTTAGTTATGCCTGTTATGATTGGTGGTTTTGGTAATTGATTAGTTCCTTTGATGTTAGGGGCTCCTGATATGGCTTTTCCTCGAATAAATAATATGAGTTTTTGGTTGTTGCCTCCTGCTTTGACTCTTTTACTGTTTTCGGGTGCTGTTGAGAGTGGGGTTGGGACTGGGTGGACTGTGTATCCTCCTTTGTCTAGCAATATTGCTCATTCTGGTGGGTCTGTGGATTTGGCAATTTTTTCTCTTCATTTGGCTGGTGTGTCGTCTATTCTAGGGGCGATTAATTTTATCACGACTATTGTTAATATGCGATGGTATGGTATGCAGTTCGAACGATTGTCTTTGTTTGTTTGGTCTGTTAAGATTACTGCTATTTTGTTGTTGCTTTCTTTGCCTGTGTTAGCTGGTGCTATTACTATGTTACTAACGGACCGAAATTTTAATACTTCTTTTTTTGACCCTGCTGGTGGTGGGGACCCTATTTTGTACCAGCATTTATTT
>NOMAN257-23|Tetrastemma sp. SMOM020|BOMAN_15332|1384||Masirah Island SSW side in Echino City|MASA_048|BOLD:AFA7765|PP834921
GGTCTGGGTTAGTTGGTACTGCTTTGAGGATGTTGATTCGAGCAGAGTTAGGGCAGCCAGGTGCTTTGTTAGGTGACGATCAGCTTTATAATGTTATTGTTACTGCGCATGCTTTTGTAATAATTTTTTTTTTAGTTATGCCTGTTATGATTGGTGGTTTTGGTAATTGATTAGTTCCTTTGATGTTGGGGGCTCCTGATATGGCTTTTCCTCGAATAAACAATATGAGTTTTTGGTTGTTGCCTCCTGCTTTGACTCTTTTACTGTTTTCGGGTGCTGTCGAGAGTGGGGCTGGGACTGGGTGGACTGTGTATCCTCCTTTGTCTAGCAATATTGCTCATTCTGGTGGGTCTGTGGATTTAGCAATTTTTTCTCTTCATTTGGCTGGTGTGTCGTCTATTCTAGGGGCGATTAATTTTATCACGACTATTGTTAATATGCGATGGTATGGTATGCAGTTCGAACGATTGTCTTTGTTTGTTTGGTCTGTTAAGATTACTGCTATTTTGTTGTTGCTTTCTTTGCCTGTGTTAGCTGGCGCTATTACTATGTTATTAACGGACCGAAATTTTAATACTTCTTTTTTTGATCCTGCTGGTGGTGGGGACCCTATTTTGTACCAGCATTTATTTTGGTTTTTTGG
>NOMAN113-23|Tetrastemma sp. SMOM033|BOMAN_04284|931||N Damanyat Islands, Police Island (D3)|OMAN_035A|BOLD:AFB3967|PP834923
TTCTTTGTATTTTTTATTTGGTGTTTGATCTGGGTTGGTTGGTACTGCTCTAAGATTGCTGATCCGTGCTGAGTTAGGGCAGCCGGGAGCTCTTTTGGGGGATGATCAGTTGTATAACGTTATTGTTACTGCTCATGCTTTTGTTATGATTTTTTTTTTAGTTATGCCTGTTATGATTGGTGGTTTTGGAAACTGGTTGGTGCCTTTGATGTTAGGCGCTCCTGATATAGCTTTTCCTCGTATAAATAATATGAGTTTTTGGTTATTGCCTCCAGCTTTAGTTTTATTGTTGTCTTCTGGGGCTGTTGAGAGTGGGGCTGGAACTGGGTGAACTGTCTATCCTCCTTTGTCTAGAAATGTTGCCCATGCTGGAGGTTCTGTAGACCTGGCTATTTTTTCTCTTCATCTTGCTGGGGTGTCTTCTATTTTGGGGGCTATCAATTTTATTACTACTATTTTAAATATACGGTGATACGGGATGCAGCTAGAGCGGTTATCTCTATTTGTTTGGTCTGTCAAGATTACTGCTATTCTTTTGCTTTTATCTTTGCCTGTTTTGGCTGGTGCCATTACCATGCTTTTAACTGATCGTAATTTTAATACTTCTTTTTTTGATCCGGCTGGTGGGGGGGATCCAATTCTTTATCAGCATTTGTTT
>NOMAN114-23|Tetrastemma sp. SMOM034|BOMAN_01584|934||Cove at Haramel Village|OMAN_007|BOLD:AFB3968|PP834924
TTCTTTATATTTTTTGTTTGGGGTATGGTCTGGTTTAGTAGGGACTGCTTTGAGTCTTTTAATTCGTGCAGAATTAGGGCAACCGGGGGCTTTGCTAGGGGACGATCAGTTATATAATGTTATTGTGACTGCGCACGCTTTTGTAATAATTTTTTTCTTAGTAATACCTGTCATAATTGGTGGGTTTGGAAATTGGTTGGTCCCATTGATGTTAGGAGCTCCGGACATAGCTTTTCCTCGCATAAATAACATAAGATTTTGGTTGTTACCTCCTGCTTTAACGTTGCTTTTGTCTTCTGGAGCAGTGGAGAGCGGAGCTGGGACTGGATGGACGGTTTATCCTCCTTTATCGAGAAATGTTGCTCATGCTGGAAGCTCTGTAGATTTAGCTATTTTTTCTCTTCATTTGGCTGGTGTTTCTTCTATTCTAGGGGCGATTAATTTTATTACTACTATTATTAATATGCGTTGGTATGGGATGCAATTTGAGCGGTTATCTCTCTTTGTTTGATCTGTTAAGATTACTGCTGTTTTATTACTTTTATCCTTGCCTGTGTTAGCCGGGGCGATTACGATATTGCTGACCGACCGAAATTTCAATACTTCCTTCTTTGACCCTGCTGGTGGGGGGGACCCAATTTTATACCAGCATCTGTTT
>NOMAN166-23|Tetrastemma sp. SMOM063|BOMAN_08061|1105||Mirbat, Hamdis|OM22_022B|BOLD:AFB3965|PP834925
TTCTTTGTATTTTTTGTTTGGTGTGTGGTCTGGGTTAGTTGGGACTGCTTTAAGTATATTAATTCGTGCTGAGTTAGGGCAACCAGGTGCTTTGTTAGGAGATGATCAGCTTTATAATGTTATTGTAACAGCTCATGCTTTCGTTATGATTTTTTTTTTAGTCATGCCTGTTATGATTGGTGGATTCGGTAATTGGTTAGTTCCTTTAATATTAGGTGCCCCCGATATGGCTTTTCCACGAATAAATAATATAAGGTTTTGGCTTCTTCCTCCTGCGTTAGTGCTTTTATTGTTATCTGGAGCAGTGGAGAGGGGTGCTGGAACAGGGTGAACTGTCTATCCTCCCCTTTCTAGGAATATTGCTCATTCTGGTGGTTCTGTAGATCTCGCTATTTTTTCTCTTCATTTAGCTGGTGTATCTTCTATTTTAGGAGCTATTAACTTTATTACTACTATTTTAAATATGCGCTGGTATGGAATACAATTTGAGCGCCTTTCGCTTTTTGTTTGATCTGTAAAAATTACTGCCATTCTTCTTCTTTTGTCGTTACCAGTTTTGGCTGGAGCTATTACTATGTTGTTAACGGATCGAAACTTTAATACTTCTTTTTTTGATCCTGCTGGTGGAGGTGATCCTATCTTATACCAGCATTTATTT
>NOMAN191-23|Tetrastemma sp. SMOM077|BOMAN_11518|1274||E Bandar Khayran, around boat ramp facing small island (a.k.a. Nice Little Beach)|OM22_082|BOLD:AFB3966|PP834926
TTCTTTATATTTTTTATTTGGAGTATGATCTGGGTTAGTTGGTACTGCTTTAAGTCTTTTAATTCGTGCTGAGTTAGGTCAGCCAGGAGCTTTGTTAGGGGATGATCAGTTATATAATGTTATTGTAACAGCTCATGCTTTCGTAATAATTTTTTTTCTTGTTATACCAGTTATGATTGGGGGTTTTGGAAATTGGTTAGTTCCTTTAATGTTGGGGGCTCCAGATATGGCTTTTCCTCGTATAAATAATATGAGGTTTTGATTATTGCCTCCTGCTTTAATTTTACTTCTTTCTTCTAGTGCAGTTGAAAGGGGAGCAGGAACTGGTTGAACTGTTTATCCTCCTTTATCTAGAAATGTTGCTCATGCTGGAAGTTCTGTTGACTTAGCTATTTTTTCTTTACATCTAGCTGGTGTTTCTTCTATTTTAGGGGCTATCAATTTTATTACTACTATTATTAATATACGGTGGTATGGTATGCAGTTTGAGCGGCTTTCTTTGTTTGTTTGATCTGTGAAGATTACTGCTGTTTTACTTCTTTTATCTTTACCAGTTTTAGCTGGTGCAATTACTATGTTATTGACTGATCGGAATTTCAATACCTCTTTTTTTGATCCTGC
>NOMAN229-23|Tetrastemma sp. SMOM083|BOMAN_11509|||Damaniyat Islands, Damaniyat Islands|OM22_076B|BOLD:AFI9508|PP834927
TTCTTTATATTTTTTGTTTGGGGTTTGGTCTGGTTTGGTTGGAACTGCTTTAAGTTTGTTGATTCGTGCTGAGTTAGGTCAACCCGGTGCTTTGTTAGGTGATGATCAACTATATAATGTGATTGTTACGGCTCATGCTTTTGTTATAATTTTTTTTTTAGTTATACCAGTTATGATTGGAGGTTTTGGTAATTGGTTGGTTCCTTTAATGTTAGGGGCTCCTGATATGGCTTTTCCTCGAATGAATAATATAAGTTTTTGATTACTACCTCCTGCTTTAACTTTGTTGCTATCTTCTGGAGCTGTTGAGAGTGGTGCCGGTACTGGTTGAACTGTTTATCCTCCTCTTTCTAGAAATTTGGCTCATGCTGGTGGTTCTGTTGATTTGGCTATTTTTTCTCTTCATCTTGCTGGGGTTTCCTCTATTTTGGGAGCTATTAATTTTATTACTACTATTATTAATATGCGCTGATATGGTATGCAATTTGAGCGTTTATCTTTGTTTGTTTGATCTGTTAAAATTACTGCTGTGTTATTGTTACTTTCTTTGCCTGTTTTGGCTGGTGCTATTACTATGTTGTTGACAGATCGAAATTTTAATACTTCTTTTTTTGATCCTGCTGGTGGTGGGGATCCAATTTTGTATCAACATTTGTTT
>NOMAN269-23|Tetrastemma sp. SMOM095|BOMAN_11556|1257||offshore from Al Mouj golf course|OM22_086|BOLD:AFJ0230|PP834928
GTACGGCTTTAAGTTTGTTAATTCGTGCTGAATTAGGTCAGCCTGGTGCTTTATTGGGGGATGATCAATTATATAATGTAATTGTGACTGCCCATGCTTTTGTGATAATTTTTTTTTTGGTTATGCCAGTGATGATTGGAGGATTTGGAAATTGGTTGGTTCCTTTAATGTTAGGTGCTCCAGATATGGCTTTTCCCCGTATAAATAATATAAGTTTTTGGTTGTTACCACCTGCTCTAACACTGTTACTATCTTCTGGTGCCGTAGAGAGTGGAGCTGGAACTGGGTGGACTGTTTATCCCCCTCTTTCTAGAAATATTGCTCATGCTGGTGGTTCTGTGGATTTAGCTATTTTTTCTCTTCATCTTGCTGGTGTTTCTTCAATTCTAGGGGCTATTAATTTCATTACAACGATTATTAATATGCGCTGATATGGAATACAGTTTGAGCGGCTGTCTTTATTTGTTTGATCTGTAAAAATTACTGCTGTCTTACTACTTTTATCTTTGCCCGTATTAGCTGGGGCTATCACTATGTTGTTGACGGATCGTAATTTTAACACTTCTTTTTTTGATCCTGCTGGTGGTGGTGATCCTATTTTATATCAGCATTTGTTTTGGTTTTTTGGACATCCAGAGGTTTATATTTTAATTTTA
>NOMAN121-23|Tubulanus cf. aureus|BOMAN_03161|898||Damanyat Islands, S of June Island|OMAN_020A|BOLD:AFA2649|PP834929
AACTCTTTATTTTATTTTTGGTGTGTGGTCTGGTTTGGTTGGTACGGCTCTTAGTATGTTAATTCGTGCTGAGTTAGGACAGCCTGGTGCTCTTTTGGGGGATGATCATTTATATAATGTTATTGTTACTGCTCATGCTTTTGTTATAATTTTTTTTTTAGTTATGCCTGTAATAATTGGTGGTTTTGGAAACTGGTTAGTTCCTTTAATGTTGGGGGCTCCAGATATGGCTTTTCCTCGTATAAATAACATGAGTTTCTGGTTATTACCACCCTCTTTAGTGTTGTTACTTTTTTCTGGTGCTGTTGAAAGTGGGGTTGGTACTGGTTGGACTGTTTATCCTCCTCTTTCTTCAAATTTAGCTCATTCTGGTGGTTCCGTTGATCTTGCTATTTTCTCCCTTCATCTTGCGGGTGTTTCTTCTATTTTAGGTGCTATTAATTTTATTACTACTGTTTTAAACATGCGCTGATTTGGGTTGCAATTTGAACGTCTTCCTCTCTTCGTTTGGTCTGTAAAAATTACTGCAATTCTTTTGCTACTCTCTCTTCCAGTGTTAGCCGGAGCTATTACTATACTTTTGACTGATCGAAATTTTAATACTGCCTTTTTTGATCCAGCTGGTGGGGGTGATCCAATTTTGTATCAGCATCTTTTT
>NOMAN119-23|Tubulanus sp. SMOM037|BOMAN_07052|1051||E of Mirbat, in front of Alila Hotel|OM22_015C|BOLD:AFA6233|PP834930
AACTCTTTATTTTATTTTTGGTGTTTGATCTGGTCTTGTTGGTACTGCTTTAAGGATGTTAATTCGTGCTGAGTTAGGTCAACCTGGTGCTCTTCTTGGTGATGACCATTTATATAATGTAATTGTTACTGCTCATGCTTTTGTTATAATTTTTTTTTTAGTTATGCCTGTAATAATTGGAGGTTTTGGGAATTGGTTAGTTCCTTTAATGTTAGGGGCTCCTGATATGGCTTTTCCTCGAATAAATAATATAAGTTTTTGGTTACTTCCCCCTTCTTTAATTTTACTTCTTTTTTCTGGTGCCGTTGAAAGAGGTGTAGGTACTGGGTGGACGGTGTATCCACCATTGTCTTCTAATTTGGCTCATTCTGGTGGTTCTGTTGATCTTGCTATTTTTTCTCTTCATCTTGCTGGAATTTCTTCTATTCTTGGTGCTATTAATTTTATTACTACTGTTATTAATATGCGTTGATTTGGGCTTCAATTTGAACGTTTACCTTTGTTTGTATGATCTGTAAAGATTACTGCAATTCTTCTTCTTCTGTCTCTTCCTGTTTTAGCTGGTGCTATTACTATACTATTAACTGATCGAAATTTTAATACTTCTTTTTTTGACCCGGCTGGTGGAGGAGACCCAATTTTATATCAACATTTGTTT
>NOMAN120-23|Tubulanus sp. SMOM037|BOMAN_08295|1112||Mirbat, Tinawelli, ARMS Site 1|OM22_043A|BOLD:AFA6233|PP834931
CTTGTTGGTACTGCTTTAAGGATGTTAATTCGTGCTGAGTTAGGTCAACCTGGTGCTCTTCTTGGTGATGACCATTTATATAATGTAATTGTTACTGCTCATGCTTTTGTTATAATTTTTTTTTTAGTTATGCCTGTAATAATTGGAGGTTTTGGGAATTGGTTAGTTCCTTTAATGTTAGGGGCTCCTGATATGGCTTTTCCTCGAATAAATAATATAAGTTTTTGGTTACTTCCCCCTTCTTTAATTTTACTTCTTTTTTCTGGTGCCGTTGAAAGAGGTGTAGGTACTGGGTGGACGGTGTATCCACCATTGTCTTCTAATTTGGCTCATTCTGGTGGTTCTGTTGATCTTGCTATTTTTTCTCTTCATCTTGCTGGAATTTCTTCTATTCTTGGTGCTATTAATTTTATTACTACTGTTATTAATATGCGTTGATTTGGGCTTCAATTTGAACGTTTACCTTTGTTTGTATGATCTGTAAAGATTACTGCAATTCTTCTTCTTCTGTCTCTTCCTGTTTTAGCTGGTGCTATTACTATACTATTAACTGATCGAAATTTTAATACTTCTTTTTTTGACCCGGCTGGTGGAGGAGACCCAATTTTATATCAACATTTGTTT
>NOMAN122-23|Tubulanus sp. SMOM039|BOMAN_03183|916||Bandar Al Khiran|OMAN_023|BOLD:AFB2986|PP834932
AACTCTTTATTTTATTTTTGGTGTCTGATCTGGCTTAGTTGGTACTGCTTTAAGGATGTTAATTCGTGCAGAATTGGGTCAGCCTGGGGCTCTTTTAGGGGATGATCATTTATATAATGTTATTGTTACTGCTCATGCTTTTGTTATGATTTTTTTTTTAGTTATACCTGTTATAATTGGTGGATTTGGAAATTGGTTGGTTCCTTTAATGTTAGGTGCTCCTGATATGGCATTTCCTCGTATAAATAATATGAGTTTTTGGCTTCTTCCTCCTTCTTTAATTCTTTTACTTTTTTCTGGTGCTGTTGAAAGTGGTGTAGGTACTGGGTGGACTGTTTATCCTCCTCTTTCTTCTAATCTTGCTCATTCTGGGGGTTCTGTAGATCTTGCAATTTTTTCTCTTCATCTTGCTGGTGTTTCTTCTATTTTAGGGGCTATTAATTTTATTACTACTGTTTTGAATATGCGTTGATTTGGTTTACAGTTTGAGCGTCTTCCTCTTTTTGTTTGATCTGTAAAAATTACTGCTATTCTTTTACTTCTTTCTCTTCCTGTTCTTGCTGGGGCCATCACTATATTGTTAACTGATCGAAATTTTAATACTGCCTTTTTTGATCCTGCTGGTGGTGGTGATCCTATTTTATATCAGCATCTTTTT
>NOMAN123-23|Tubulanus sp. SMOM040|BOMAN_09051|1299||Mirbat, just outside Mirbat Marina, 3rd ARMS Site|OM22_036A|BOLD:AFB4484|PP834933
TACTCTTTATTTTATTTTTGGTGTTTGGTCAGGTTTAGTCGGAACGGCTCTTAGTATGCTCATTCGTGCTGAGTTGGGGCAGCCTGGTGCTTTATTAGGTGATGATCACCTGTATAACGTTATTGTGACTGCTCATGCTTTTGTTATGATTTTTTTTCTTGTTATGCCTGTAATGATTGGTGGTTTCGGAAATTGACTTGTTCCATTAATGTTAGGTGCTCCAGACATGGCTTTTCCTCGTATGAATAATATGAGTTTTTGGTTATTACCTCCTTCTTTGGCCTTACTTCTTTTTTCTGGTGCAGTTGAGAGTGGCGTTGGTACTGGTTGAACTGTCTACCCGCCTCTTTCATCTAATTTGGCTCATTCTGGTGGTTCTGTTGATCTGGCTATTTTTTCTTTACATTTAGCTGGTATTTCTTCTATTTTAGGTGCTATTAACTTCATTACTACTGTTATTAATATGCGCTGATTTGGTTTACAGTTTGAGCGTCTCCCTCTCTTTGTCTGGTCTGTGAAGATTACTGCTATTTTATTACTACTTTCTTTGCCAGTTCTAGCTGGTGCTATTACTATGTTACTAACTGATCGAAATTTTAATACTTC
>NOMAN124-23|Tubulanus sp. SMOM041|BOMAN_10528|1289||Al Sawadi Beach|OM22_073|BOLD:AFA6213|PP834934
AACTCTTTATTTTATTTTTGGTGTTTGGTCTGGTCTGGTTGGTACTGCTTTAAGGATGCTTATTCGTGCTGAATTAGGACAACCTGGGGCTCTTCTTGGTGATGATCATTTATATAATGTTATTGTAACCGCTCATGCTTTTGTTATGATTTTTTTTCTTGTGATGCCTGTTATGATTGGGGGCTTTGGAAATTGGCTTGTTCCTTTAATGTTGGGAGCTCCAGATATGGCCTTTCCTCGTATGAATAATATGAGTTTTTGGTTGTTACCTCCCTCTCTAGCTTTGCTTCTTTTTTCTGGGGCCGTGGAGAGTGGTGTCGGTACTGGTTGGACTGTTTATCCACCTCTTTCTTCTAATTTAGCTCATTCTGGTGGTTCTGTTGATTTAGCTATTTTTTCATTACATTTAGCTGGTATCTCTTCTATTTTAGGTGCTATCAATTTTATTACTACCGTTATTAATATGCGTTGGTTTGGCTTACAGTTTGAGCGTCTCCCTCTTTTTGTTTGGTCTGTTAAAATTACTGCTATCCTATTGTTATTATCTCTGCCTGTTTTAGCAGGTGCTATTACTATGCTTCTTACTGATCGAAATTTCAATACTTCTTTTTTTGATCCGGCTGGTGGTGGTGATCCTATTTTGTATCAGCATTTATTT
>NOMAN125-23|Tubulanus sp. SMOM042|BOMAN_10527|1340||Al Sawadi Beach|OM22_073|BOLD:AFB3846|PP834935
TACTCTTTATTTTATTTTTGGTGTTTGGTCTGGTCTTGTTGGAACTGCTTTGAGTCTTTTAATTCGTGCTGAGTTGGGGCAGCCGGGGGCTCTTTTAGGTGATGATCATTTATATAATGTAATTGTTACTGCACATGCTTTTGTAATGATTTTTTTTCTAGTTATGCCTGTAATGATTGGTGGTTTCGGAAATTGGCTGGTTCCTTTGATGTTAGGTGCTCCTGATATGGCTTTTCCTCGAATGAATAATATGAGGTTTTGGTTATTACCTCCTTCTCTAATTCTTTTATTATTTTCAGGTGCTGTAGAGAGTGGTGTTGGGACTGGATGAACGGTTTACCCCCCTCTTGCTTCTAATTTAGCTCATTCTGGAGGTTCTGTTGATCTTGCTATTTTTTCTCTACATTTGGCTGGTGTTTCTTCTATTCTTGGTGCTATTAATTTTATTACGACTGTTGTTAACATGCGATGATTTGGCTTGCAGTTTGAACGTCTTCCTCTTTTTGTGTGATCTGTAAAGATTACTGCTATTTTGCTTTTACTCTCCCTTCCTGTGTTAGCGGGAGCTATTACTATGCTTCTAACGGATCGTAATTTTAATACTTCTTTCTTTGATCCTTCTGGGGGTGGGGATCCTATTCTTTATCAACATTTATTT
>NOMAN192-23|Tubulanus sp. SMOM078|BOMAN_10500|1344||Muscat, Qurum Beach|OM22_065A||PP834936
TACTTTGTATTTTGTTTTTGGTGTATGGTCAGGTTTGGTTGGTACTGCTTTAAGTATGNTAATTCGTGCNGAATTGGGTCNGCCTGGTGCTTTANNGGGTGANGATCATTTGTATAATGTAATTGTTACTGCTCACGCTTTTGTTATGATTTTTTTTTTGGTTATGCCTGTAATGATTGGGGGTTTCGGTAATTGGCTTGTTCCACTTATGTTGGGTGCTCCTGATATGGCTTTTCCTCGTATGAATAATATGAGTTTCTGGTTACTTCCTCCATCTCTTGTCCTTCTCCTTTTTTCTGGTGCTGTTGAGAGTGGTGTTGGAACCGGTTGGACTGTTTATCCCCCTCTTTCTTCCAACATTGCTCATTCTGGTGGCTCAGTAGATCTTGCTATCTTCTCTCTTCACCTTGCCGGTGTTTCTTCTATTTTGGGTGCTATTAATTTCATTACTACTGTTATTAATATGCGTTGATTTGGTCTTCAGTTTG
>NOMAN001-23|Zygonemertes sp. SMOM001|BOMAN_01259|824||Bosch Beach|OMAN_003B|BOLD:AFB1511|PP834937
TTCTTTATATTTTTTGTTTGGTGTGTGGTCTGGGTTAGTTGGTACCGCTTTAAGTTTATTGATTCGTGCTGAGTTAGGGCAGCCTGGTGCTTTTCTTGGTGATGATCATTTATATAATGTTATTGTTACTGCTCATGCTTTTGTTATAATTTTTTTTTTAGTGATACCTGTAATAATTGGTGGGTTTGGGAATTGGTTGGTTCCTTTAATGTTAGGGGCGCCTGATATGGCTTTTCCTCGTATAAACAATATAAGATTTTGACTACTTCCGCCTGCTTTAACTCTTTTACTCTTTTCTGGTAGTGTGGAGAGTGGGGCTGGTACTGGTTGAACTGTTTATCCTCCTCTTTCTAGTAATATTGCTCATGCTGGTGGATCTGTTGATCTTGCTATTTTTTCTTTACATCTTGCTGGTGTTTCTTCTATTCTTGGTGCTATTAATTTTATTACTACTATTGTCAATATGCGTTGGTATGGAATGCAGTTTGAGCGTTTAACTTTGTTTGTATGGTCTGTTAAAATTACTGCTATTCTCTTGTTGTTATCCCTTCCTGTTTTGGCTGGGGCGATTACTATACTTTTAACTGATCGTAACTTTAATACTTCTTTTTTTGATCCTGCAGGTGGTGAAGATCCTATATTGTATCAGCATTTGTTT
>NOMAN002-23|Zygonemertes sp. SMOM002|BOMAN_02797|855||Cove at Haramel Village|OMAN_018A|BOLD:AEI8509|PP834939
TTCTTTATATTTCCTGTTTGGTGTTTGGTCTGGTTTAGTTGGTACTGCTTTAAGTTTGTTGATTCGTGCTGAATTAGGTCAGCCTGGGGCTTTTTTGGGTGACGATCAATTGTATAATGTTATTGTTACTGCTCATGCTTTTGTAATAATTTTTTTTTTGGTTATGCCTGTGATGATTGGTGGGTTTGGGAATTGACTTGTTCCTTTAATGCTTGGTGCTCCTGATATAGCTTTTCCTCGTATAAATAATATGAGTTTTTGGCTTCTTCCTCCTGCTTTGACTCTTTTACTTTTTTCTGGTGCTGTTGAAAGTGGTGTGGGAACTGGTTGGACTGTGTATCCGCCTCTTTCTAGGAATATTGCCCATGCTGGTGGTTCTGTGGATTTAGCTATTTTTTCTCTTCATCTTGCTGGTGTTTCTTCTATTCTTGGGGCTATTAATTTTATTACTACTATTATTAATATGCGGTGATATGGTATGCAGTTTGAGCGTTTGTCTTTGTTTGTTTGGTCTGTAAAGATTACTGCTGTTTTACTTCTTTTATCTCTTCCTGTGTTGGCTGGAGCGATTACTATACTTTTGACTGATCGTAATTTTAATACTTCTTTTTTTGATCCTGCTGGTGGAGGGGATCCTATTTTATATCAGCATTTATTT
>NOMAN003-23|Zygonemertes sp. SMOM002|BOMAN_03175|910||Damanyat Islands, Clive Rock|OMAN_022B|BOLD:AEI8509|PP834940
TTCTTTATATTTCCTGTTTGGTGTTTGGTCTGGTTTAGTTGGTACTGCTTTAAGTTTGTTGATTCGTGCTGAATTAGGTCAGCCTGGGGCTTTTTTGGGTGACGATCAATTGTATAATGTTATTGTTACTGCTCATGCTTTTGTAATAATTTTTTTTTTGGTTATGCCTGTGATGATTGGTGGGTTTGGGAATTGACTTGTTCCTTTAATGCTTGGTGCTCCTGATATAGCTTTTCCTCGTATAAATAATATGAGTTTTTGGCTTCTTCCTCCTGCTTTGACTCTTTTACTTTTTTCTGGTGCTGTTGAAAGTGGTGTGGGAACTGGTTGGACTGTGTATCCGCCTCTTTCTAGGAATATTGCCCATGCTGGTGGTTCTGTGGATTTAGCTATTTTTTCTCTTCATCTTGCTGGTGTTTCTTCTATTCTTGGGGCTATTAATTTTATTACTACTATTATTAATATGCGGTGATATGGTATGCAGTTTGAGCGTTTGTCTTTGTTTGTTTGGTCTGTAAAGATTACTGCTGTTTTACTTCTTTTATCTCTTCCTGTGTTGGCTGGAGCGATTACTATACTTTTGACTGATCGTAATTTTAATACTTCTTTTTTTGATCCTGCTGGTGGAGGGGATCCTATTTTATATCAGCATTTATTT
>NOMAN004-23|Zygonemertes sp. SMOM002|BOMAN_08067|1121||Mirbat, Hamdis|OM22_022A|BOLD:AEI8509|PP834938
TTCTTTATATTTCTTGTTTGGTGTTTGGTCTGGTTTAGTGGGTACTGCTTTAAGTTTGTTGATTCGTGCTGAATTAGGTCAGCCTGGGGCTTTTTTGGGTGACGATCAATTGTATAATGTTATTGTTACTGCTCATGCTTTTGTAATAATTTTTTTTTTGGTTATGCCTGTGATGATTGGTGGGTTTGGGAATTGACTTGTTCCTTTAATGCTTGGTGCTCCTGATATAGCTTTTCCTCGTATAAATAATATGAGTTTTTGGCTTCTTCCTCCTGCTTTGACTCTTTTACTTTTTTCTGGTGCTGTTGAGAGTGGTGTGGGAACTGGTTGAACTGTGTATCCGCCTCTTTCTAGGAATATTGCCCATGCTGGTGGTTCTGTGGATTTAGCTATTTTTTCTCTTCATCTTGCTGGTGTTTCTTCTATTCTTGGAGCTATTAATTTTATTACTACTATTATTAATATGCGGKGATATGGTATGCAGTTTGAGCGTTTGTCTTTGTTTGTTTGGTCTGTAAAGATTACTGCTGTTTTACTTCTTTTATCTCTTCCTGTGTTGGCTGGGGCGATTACTATACTTTTAACTGATCGTAATTTTAATACTTCTTTTTTTGATCCTGCTGGTGGAGGGGATCCTATTTTATATCAGCATTTATTT
>NOMAN005-23|Zygonemertes sp. SMOM002|BOMAN_10488|1314||E side of Ra`s Al Khayran, near Al Manasir wreck|OM22_059A|BOLD:AEI8509|PP834943
TTCTTTATATTTCCTGTTTGGTGTTTGGTCTGGTTTAGTTGGTACTGCTTTAAGTTTGTTGATTCGTGCTGAATTAGGTCAGCCTGGGGCTTTTTTGGGTGACGATCAATTGTATAATGTTATTGTTACTGCTCATGCTTTTGTAATAATTTTTTTTTTGGTTATGCCTGTGATGATTGGTGGGTTTGGGAATTGACTTGTTCCTTTAATGCTTGGTGCTCCTGATATAGCTTTTCCTCGTATAAATAATATGAGTTTTTGGCTTCTTCCTCCTGCTTTGACTCTTTTACTTTTTTCTGGTGCTGTTGAAAGTGGTGTGGGAACTGGTTGGACTGTGTATCCGCCTCTTTCTAGGAATATTGCCCATGCTGGTGGTTCTGTGGATTTAGCTATTTTTTCTCTTCATCTTGCTGGTGTTTCTTCTATTCTTGGGGCTATTAATTTTATTACTACTATTATTAATATGCGGTGATATGGTATGCAGTTTGAGCGTTTGTCTTTGTTTGTTTGGTCTGTAAAGATTACTGCTGTTTTACTTCTTTTATCTCTTCCTGTGTTGGCTGGAGCGATTACTATACTTTTGACTGATCGTAATTTTAATACTTCTTTTTTTGATCCTGCTGGTGGAGGGGATCCTATTTTATATCAGCATTTATTT
>NOMAN006-23|Zygonemertes sp. SMOM002|BOMAN_10514|1313||Jazirat Al Fahl|OM22_069A|BOLD:AEI8509|PP834942
TTCTTTATATTTCCTGTTTGGTGTTTGGTCTGGTTTAGTTGGTACTGCTTTAAGTTTGTTGATTCGTGCTGAATTAGGTCAGCCTGGGGCTTTTTTGGGTGACGATCAATTGTATAATGTTATTGTTACTGCTCATGCTTTTGTAATAATTTTTTTTTTGGTTATGCCTGTGATGATTGGTGGGTTTGGGAATTGACTTGTTCCTTTAATGCTTGGTGCTCCTGATATAGCTTTTCCTCGTATAAATAATATGAGTTTTTGGCTTCTTCCTCCTGCTTTGACTCTTTTACTTTTTTCTGGTGCTGTTGAAAGTGGTGTGGGAACTGGTTGGACTGTGTATCCGCCTCTTTCTAGGAATATTGCCCATGCTGGTGGTTCTGTGGATTTAGCTATTTTTTCTCTTCATCTTGCTGGTGTTTCTTCTATTCTTGGGGCTATTAATTTTATTACTACTATTATTAATATGCGGTGATATGGTATGCAGTTTGAGCGTTTGTCTTTGTTTGTTTGGTCTGTAAAGATTACTGCTGTTTTACTTCTTTTATCTCTTCCTGTGTTGGCTGGAGCGATTACTATACTTTTGACTGATCGTAATTTTAATACTTCTTTTTTTGATCCTGCTGGTGGAGGGGATCCTATTTTATATCAGCATTTATTT
>NOMAN007-23|Zygonemertes sp. SMOM002|BOMAN_11540|1256||Damaniyat Islands|OM22_076A|BOLD:AEI8509|PP834941
TTCTTTATATTTCCTGTTTGGTGTTTGGTCTGGTTTAGTTGGTACTGCTTTAAGTTTGTTGATTCGTGCTGAATTAGGTCAGCCTGGGGCTTTTTTGGGTGACGATCAATTGTATAATGTTATTGTTACTGCTCATGCTTTTGTAATAATTTTTTTTTTGGTTATGCCTGTGATGATTGGTGGGTTTGGGAATTGACTTGTTCCTTTAATGCTTGGTGCTCCTGATATAGCTTTTCCTCGTATAAATAATATGAGTTTTTGGCTTCTTCCTCCTGCTTTGACTCTTTTACTTTTTTCTGGTGCTGTTGAAAGTGGTGTGGGAACTGGTTGGACTGTGTATCCGCCTCTTTCTAGGAATATTGCCCATGCTGGTGGTTCTGTGGATTTAGCTATTTTTTCTCTTCATCTTGCTGGTGTTTCTTCTATTCTTGGGGCTATTAATTTTATTACTACTATTATTAATATGCGGTGATATGGTATGCAGTTTGAGCGTTTGTCTTTGTTTGTTTGGTCTGTAAAGATTACTGCTGTTTTACTTCTTTTATCTCTTCCTGTGTTGGCTGGAGCGATTACTATACTTTTGACTGATCGTAATTTTAATACTTCTTTTTTTGATCCTGCTGGTGGAGGGGATCCTATTTTATATCAGCATTTATTT
>NOMAN008-23|Zygonemertes sp. SMOM003|BOMAN_07027|1069||Mirbat, Hamdis|OM22_011A|BOLD:AFB1509|PP834945
GTCTTTATATTTTTTATTTGGTGTTTGAAGTGGGTTAGTTGGGACTGCTCTTAGTTTGTTAATTCGTGCTGAGTTAGGGCAACCTGGGGCTTTTTTGGGAGATGATCAGTTGTATAATGTTATTGTTACTGCTCATGCTTTTGTGATGATTTTTTTTTTGGTTATACCTGTGATAATTGGTGGTTTTGGGAATTGGCTTGTTCCTTTGATATTGGGAGCTCCTGATATGGCTTTTCCTCGTATGAATAATATAAGATTTTGACTTCTTCCTCCAGCTTTGACTCTTTTGTTGTTTTCTGGTGCTGTGGAAAGTGGGGTTGGGACTGGCTGAACTGTATATCCGCCTCTTTCAAGGAATGTTGCTCATGCTGGTGGTTCTGTTGATCTGGCTATTTTTTCTTTACATTTAGCTGGKGTTTCTTCTATTTTAGGTGCTATTAATTTTATTACTACTATTATTAACATGCGGTGATATGGGATGCAATTTGAGCGGTTGTCTTTGTTTGTGTGGTCTGTAAAGATTACTGCTGTTCTTTTACTTCTTTCTCTTCCTGTATTGGCTGGTGCTATTACTATGCTTTTGACTGATCGTAATTTTAATACTTCTTTTTTTGATCCTGCTGGTGGTGGAGATCCTATTTTATATCAGCATTTGTTT
>NOMAN009-23|Zygonemertes sp. SMOM003|BOMAN_10486|1353||E side of Ra`s Al Khayran, near Al Manasir wreck|OM22_059A|BOLD:AFB1509|PP834944
GTCTTTATATTTTTTATTTGGTGTTTGAAGTGGGCTAGTTGGGACTGCTCTTAGTTTGTTAATTCGTGCTGAGTTAGGGCAACCTGGGGCTTTTTTAGGAGATGATCAGTTGTATAATGTTATTGTTACTGCTCATGCTTTTGTGATGATTTTTTTTTTGGTTATACCTGTGATAATTGGTGGTTTTGGGAATTGGCTTGTTCCTTTGATATTGGGAGCCCCTGATATGGCTTTTCCTCGTATGAATAATATAAGATTTTGACTTCTTCCTCCAGCTTTGACTCTTTTGTTGTTTTCTGGTGCTGTGGAAAGTGGGGTTGGGACTGGCTGAACTGTGTATCCGCCTCTTTCAAGGAATGTTGCCCATGCTGGTGGTTCTGTTGATCTGGCTATTTTTTCTTTACATTTGGCTGGTGTTTCTTCTATTTTAGGTGCTATTAATTTTATTACTACTATTGTTAATATGCGGTGGTATGGAATGCAATTTGAGCGGTTGTCTTTATTTGTGTGGNCTGTAAAGATTACTGCTGTTCTTTTACTTCTTTCTCTTCCTGNGTTGGCTNNNNCTATTACTATGCTTTTGACTGATCGTAACTTTAATACTTCTTTTTTTGATCCTGCTGGTGGTGGAGATCCTATTTTATATCAGCATTTGTTT
>NOMAN246-23|Zygonemertes sp. SMOM003|BOMAN_14126|||Masirah Island, off N end, at ship wreck|MASA_022A|BOLD:AFB1509|PP834946
TTAGTTGGGACTGCTCTTAGTTTGTTAATTCGTGCTGAGTTAGGGCAACCTGGGGCTTTTTTGGGAGATGATCAGTTGTATAATGTTATTGTTACTGCTCATGCTTTTGTGATGATTTTTTTTTTGGTTATACCTGTGATAATTGGTGGTTTTGGGAATTGGCTTGTTCCTTTGATATTGGGAGCTCCTGATATGGCTTTTCCTCGTATGAATAATATAAGATTTTGACTTCTTCCTCCAGCTTTGACTCTTTTGTTGTTTTCTGGTGCTGTGGAAAGTGGGGTTGGGACTGGCTGAACTGTATATCCGCCTCTTTCAAGGAATGTTGCTCATGCTGGTGGTTCTGTTGATCTGGCTATTTTTTCTTTACATTTAGCTGGTGTTTCTTCTATTTTAGGTGCTATTAATTTTATTACTACTATTATTAACATGCGGTGATATGGGATGCAATTTGAGCGGTTGTCTTTGTTTGTGTGGTCTGTAAAGATTACTGCTGTTCTTTTACTTCTTTCTCTTCCTGTATTGGCTGGTGCTATTACTATGCTTTTGACTGATCGTAATTTTAATACTTCTTTTTTTGAT
>NOMAN010-23|Zygonemertes sp. SMOM004|BOMAN_08294|1109||Mirbat, inshore of Chinese Wreck|OM22_031B|BOLD:AFB1510|PP834949
TTCTTTGTATTTTTTATTTGGTGTTTGATCTGGGTTAGTGGGAACTGCTTTGAGTTTGTTAATTCGTGCTGAGTTAGGGCAACCTGGTGCTTTTTTGGGCGATGATCAGTTATATAATGTTATTGTTACTGCTCATGCTTTTGTTATAATTTTTTTTTTAGTTATACCTGTAATAATTGGTGGTTTTGGGAATTGGTTGGTGCCTTTGATATTAGGAGCTCCTGATATGGCGTTTCCTCGTATGAATAATATGAGGTTTTGACTTCTTCCTCCTGCTTTGTCTCTTTTACTTTTTTCTGGTGCTGTGGAAAGTGGTGTTGGTACTGGTTGAACGGTTTATCCTCCTCTTTCTAGAAATATATCACATTCTGGGGGTTCTGTAGATTTGGCTATTTTTTCTCTTCATCTTGCGGGTGTATCTTCTATTCTTGGGGCTATTAATTTTATTACTACTATTGTGAATATGCGTTGATATGGTATGCAGTTTGAGCGTTTAACTTTGTTTGTGTGATCTGTTAAGGTTACTGCTATTCTTTTGCTTTTGTCTCTTCCTGTTTTGGCTGGGGCTATTACGATACTTTTGACGGATCGAAATTTTAATACTTCTTTTTTTGATCCTGCTGGTGGAGGAGACCCTATTTTATATCAACATTTGTTT
>NOMAN011-23|Zygonemertes sp. SMOM004|BOMAN_08305|1095||Mirbat, inshore of Chinese Wreck|OM22_031B|BOLD:AFB1510|PP834948
TTCTTTGTATTTTTTATTTGGTGTTTGATCTGGGTTAGTGGGAACTGCTTTGAGCTTGTTAATTCGTGCTGAGTTAGGGCAGCCTGGTGCTTTTTTGGGTGATGATCAGTTATATAATGTTATTGTTACTGCTCATGCTTTTGTTATAATTTTTTTTTTAGTTATACCTGTAATAATTGGTGGTTTTGGGAATTGGTTGGTGCCTTTGATATTAGGAGCTCCTGATATGGCGTTTCCTCGTATGAATAATATGAGTTTTTGACTTCTTCCTCCTGCTTTGTCTCTTTTACTTTTTTCTGGTGCTGTGGAAAGTGGTGTTGGTACTGGTTGAACGGTTTATCCTCCTCTTTCTAGAAATATATCACATTCTGGGGGTTCTGTAGATTTGGCTATTTTTTCTCTTCATCTTGCGGGTGTATCTTCTATTCTTGGGGCTATTAATTTTATTACTACTATTGTGAATATGCGTTGATATGGTATGCAGTTTGAGCGTTTAACTTTGTTTGTGTGATCTGTTAAGGTTACTGCTATTCTTTTGCTTTTGTCTCTTCCTGTTTTGGCTGGGGCTATTACGATACTTTTGACGGATCGAAATTTTAATACTTCTTTTTTTGATCCTGCTGGTGGAGGAGACCCTATTTTATATCAACATTTGTTT
>NOMAN251-23|Zygonemertes sp. SMOM004|BOMAN_14979|1377||Masirah Island, rock exposure SSW of island tip|MASA_035B|BOLD:AFB1510|PP834947
GGGAACTGCTTTGAGTTTGTTAATTCGTGCTGAGTTAGGGCAACCTGGTGCTTTTTTGGGTGATGATCAGCTATACAATGTTATTGTTACTGCTCATGCTTTTGTTATAATTTTTTTTTTAGTTATACCTGTAATAATTGGTGGTTTTGGAAATTGGTTGGTGCCTTTGATATTAGGAGCTCCTGATATGGCGTTTCCTCGTATGAATAATATGAGCTTTTGACTTCTTCCTCCTGCTTTGTCTCTTTTACTTTTTTCTGGTGCTGTGGAAAGTGGTGTTGGTACTGGTTGAACGGTTTATCCTCCTCTTTCTAGAAATATATCACATTCTGGGGGTTCTGTAGATTTAGCTATTTTTTCTCTTCATCTTGCGGGTGTATCTTCTATTCTTGGGGCTATTAATTTTATTACTACTATTGTGAATATGCGTTGATATGGTATGCAGTTTGAGCGTTTAACTTTGTTTGTTTGATCTGTTAAGGTTACTGCTATTCTTTTGCTTTTATCTCTTCCTGTTTTGGCTGGGGCTATTACGATACTTTTGACGGATCGAAATTTTAATACTTCTTTTTTTGAT
